# Supplementary material for: Establishment of a Publicly Available Core Genome Multilocus Sequence Typing Scheme for Clostridium perfringens
Source: Microbiol Spectr. 2021 Oct 27;9(2):e00533-21. doi: 10.1128/Spectrum.00533-21 (PMC8549748; doi:10.1128/Spectrum.00533-21)
Supplement: SUPPLEMENTAL FILE 1 — Supplemental material. Download SPECTRUM00533-21_Supp_1_seq11.xlsx, XLSX file, 0.4 MB [file spectrum00533-21_supp_1_seq11.xlsx]

## Sheet: Table S1a
Table S1a: Details of Clostridium perfringens genomes used for cgMLST scheme development, evaluation and application
		Genome accessions			Genome quality metrics					Epidemiological information				Outbreaks	Data set used in								Results of cgMLST typing
Nr.	Strain	Assembly/SRA Accession	BioProject	BioSample	N50	n. of contigs	Total Length	Mean sequencing depth*	Standard deviation of sequencing depth*	Isolation origin	Isolation origin details	Location	Collection Date	Outbreak ID for epidemiologically linked strains	Core genome definition	Scheme refinement	Independent set for scheme evaluation	Phylogenetic analysis of the species	Classical MLST typing	Foodborne outbreaks (USA)	Foodborne outbreaks (UK)	Outbreaks in care homes (UK)	Typeability percentage	n. of cgMLST genes not detected with BLAST	n. of nontyped cgMLST genes due to failed quality metrics
1	ATCC 13124	GCA_000013285.1	PRJNA304	SAMN02604008	3256683	1	3256683				Type strain				Ref*	1							100	0	0
2	SM101	GCA_000013845.2	PRJNA12521	SAMN02604026	2897393	4	2897393			Human	Human food posoning				1	1							99.58	0	6
3	13	GCA_000009685.1	PRJNA79	SAMD00061119	3031430	2	3085740			Environment	Soil isolate				1	1							97.97	0	29
4	Del1	GCA_002012325.1	PRJNA363042	SAMN06252079	3559163	5	3559163			Bird	Avin necrotic enteritis	USA: Millsboro, DE	2009		1	1							99.93	0	1
5	CP15	GCA_002018235.1	PRJNA363041	SAMN06252080	3354441	5	3354441			Bird	Intestine of sick bird	USA: Millsboro, DE	2009		1	1							99.65	0	5
6	FORC_003	GCA_001304735.1	PRJNA259939	SAMN03140316	3338532	2	3338532			Environment	Aquarium water	South Korea: Gyeongbuk	2014-04-10		1	1							99.65	0	5
7	JP55	GCA_001579765.1	PRJNA276414	SAMN03372134	3347300	5	3347300			Horse		Canada	2007-01-01		1	1							99.58	0	6
8	JP838	GCA_001579785.1	PRJNA276513	SAMN03377063	3530414	5	3530414			Dog		USA: Washington State	2009		1	1							99.79	0	3
9	FORC_025	GCA_001854085.1	PRJNA299533	SAMN04209542	3343822	1	3343822			Human	Human stool	Korea: Seoul	2015-01-01		1	1							99.79	0	3
10	F262	GCA_000255475.1	PRJNA51969	SAMN00199225	3333039	5	3445736			Cattle	Bovine clostridial abomasitis	Canada			1	1							99.51	0	7
11	CBA7123	GCA_002355795.1	PRJDB5093	SAMD00057672	3088370	2	3088370			Human		Korea			1	1							99.44	0	8
12	NCTC 9851	ERR1681949	PRJEB6403	SAMEA4063014	2918345	3	2987363			Food	Braised Heart	United Kingdom: Maidstone	1900/1955		1	1							99.86	0	2
13	NCTC 3182	ERR1599940	PRJEB6403	SAMEA4030733	3500617	4	3646391			Sheep			1930		1	1							99.58	0	6
14	NCTC 10578	ERR1787550	PRJEB6403	SAMEA4384236	3301103	1	3301103						1900/1968		1	1							100	0	0
15	NCTC 11144	ERR1954484	PRJEB6403	SAMEA4530658	3254757	4	3442341			Food	Beef	United Kingdom: Leeds	1975		1	1							99.93	0	1
16	NCTC 8679	ERR1787549	PRJEB6403	SAMEA4384061	2976781	3	3043365			Human	Human stool	United Kingdom: Brighton	1950		1	1							99.58	0	6
17	NCTC 8359	ERR1805687	PRJEB6403	SAMEA4412683	2935354	4	3017612			Food	Stewed Steak	United Kingdom: London	1950		1	1							99.65	0	5
18	NCTC 8081	ERR1656460	PRJEB6403	SAMEA4040021	3079007	7	3469652			Human		Germany: Hamburg	1946/1948		1	1							99.37	0	9
19	NCTC 10240	ERR1681951	PRJEB6403	SAMEA4063016	2932430	3	2998717			Bird		United Kingdom: Manchester	1959		1	1							99.3	0	10
20	NCTC 13170	ERR1377189	PRJEB6403	SAMEA3867463	3291135	1	3291135						1900/2007		1	1							99.79	0	3
21	NCTC 2837	ERR1656459	PRJEB6403	SAMEA4040483	3273517	1	3273517						1900/1929		1	1							99.93	0	1
22	NCTC 8503	ERR1407347	PRJEB6403	SAMEA3879480	3489157	3	3563068					Australia	1930		1	1							99.65	0	5
23	NCTC 8797	ERR1377188	PRJEB6403	SAMEA3867461	2948187	3	2992622			Food	Salt beef	United Kingdom	1950		1	1							99.86	0	2
24	NCTC 8678	ERR1377187	PRJEB6403	SAMEA3867459	2937420	3	2980208			Human	Human stool	United Kingdom	1951		1	1							99.72	0	4
25	NCTC 2544	ERR1456745	PRJEB6404	SAMEA3919787	3184230	1	3184230			Human	Human infected gall bladder	United Kingdom	1928		1	1							99.79	0	3
26	NCTC 10239	ERR1681950	PRJEB6406	SAMEA4063015	2957462	4	3039970			Food	Food (rissoles) / Food poisoning	United Kingdom: Bradford	1958		1	1							99.79	0	3
27	NCTC 8238	ERR1656456	PRJEB6407	SAMEA4030751	2967022	2	3023642			Food	Food (salt beef)	United Kingdom	1952		1	1							99.86	0	2
28	NCTC 8239	ERR1681948	PRJEB6408	SAMEA4063013	2930120	2	2986742			Food	Salt beef	United Kingdom	1950s		1	1							99.93	0	1
29	NCTC 8246	ERR1656458	PRJEB6409	SAMEA4040020	3300925	2	3355236					United Kingdom	1950s		1	1							99.79	0	3
30	NCTC 8247	ERR1674568	PRJEB6410	SAMEA4040644	2959541	2	3016569			Human	Human stool	United Kingdom	1950s		1	1							99.65	0	5
31	WAL-14572	GCA_000243175.1	PRJNA46397	SAMN02463856	307728	35	3462156			Human		not determined			1	1							97.69	0	33
32	MJR7757A	GCA_001546355.1	PRJNA272114	SAMN03842618	39818	274	3585666			Human	Vagina				1	1							98.81	1	16
33	JGS1495	GCA_000171135.1	PRJNA20025	SAMN02436294	117588	84	3661329			Pig	Diarrhoea				1	1							99.23	0	11
34	ATCC 3626	GCA_000171155.1	PRJNA20027	SAMN02436295	88742	98	3896305			Cattle	Lamb intestine				1	1							99.16	0	12
35	JGS1987	GCA_000171175.1	PRJNA20029	SAMN02436167	88895	101	4127102			Cattle	Enteritis				1	1							98.88	2	14
36	F4969	GCA_000171195.1	PRJNA20031	SAMN02436168	96499	74	3510272			Human	Non foodborne disease				1	1							99.58	1	5
37	JJC	GCA_000512415.1	PRJNA215269	SAMN02317206	98246	69	3259329			Environment	Landfill leachate sludge	Malaysia			1	1							99.79	0	3
38	2789STDY5608889	GCA_001406415.1	PRJEB10915	SAMEA3545297	2127284	48	3321076			Human	Human stool	United Kingdom	2013		1	1							99.86	0	2
39	1207_CPER	GCA_001052445.1	PRJNA267549	SAMN03197169	85634	95	3207161			Human		USA: WA			1	1							99.86	0	2
40	CP4	GCA_001414595.1	PRJNA294154	SAMN04017578	83876	98	3642209			Bird	Necrotic enteritis field case	Canada:Ontario	2001-01-01			1							99.37	3	6
41	LLY_N11	GCA_002312985.1	PRJNA403823	SAMN07624709	3346739	4	3446916			Bird		USA: Beltsville, MD	2016			1							99.09	7	6
42	An68	GCA_002161405.1	PRJNA377666	SAMN06473746	142353	47	3263985			Bird	Caecum		2016			1							99.23	5	6
43	An185	GCA_002160285.1	PRJNA377666	SAMN06473648	121401	71	3254381			Bird	Caecum		2016			1							99.23	4	7
44	EHE-NE18	GCA_003203455.1	PRJNA422745	SAMN08195748	3415553	1	3415553			Bird	Gut contents	Australia:Sealake	2002-07-30			1							99.37	0	9
45	JGS1721	GCA_000172455.1	PRJNA28587	SAMN02436277	80514	221	4045016			Sheep	Enteritis					1							95.32	27	40
46	JFP718	GCA_001949205.1	PRJNA327316	SAMN05323879	197638	56	3652220			Dog	canine acute hemorrhagic diarrhea syndrome	Canada	2011			1							99.65	4	1
47	JFP727	GCA_001949245.1	PRJNA327317	SAMN05323880	151112	47	3624033			Horse	Foal necrotizing enteritis	Canada	2011			1							99.86	2	0
48	JFP728	GCA_001949235.1	PRJNA327319	SAMN05323881	83659	85	3579626			Horse	Foal necrotizing enteritis	Canada	2011			1							99.72	4	0
49	JFP771	GCA_001949375.1	PRJNA327398	SAMN05323882	118182	81	3495308			Dog	canine acute hemorrhagic diarrhea syndrome	Canada	2011			1							99.58	3	3
50	JFP774	GCA_001949215.1	PRJNA327402	SAMN05323883	142704	56	3548595			Dog	canine acute hemorrhagic diarrhea syndrome	Canada	2011			1							99.58	3	3
51	JFP795	GCA_001949295.1	PRJNA327404	SAMN05323884	114607	67	3578912			Dog	canine acute hemorrhagic diarrhea syndrome	Canada	2012			1							99.93	1	0
52	JFP796	GCA_001949325.1	PRJNA327405	SAMN05323885	75633	114	3601148			Dog	canine acute hemorrhagic diarrhea syndrome	Canada	2012			1							99.79	2	1
53	JFP801	GCA_001949305.1	PRJNA327406	SAMN05323886	143793	59	3580610			Horse	Foal necrotizing enteritis	USA	2002			1							99.65	2	3
54	JFP804	GCA_001949315.1	PRJNA327409	SAMN05323887	71788	117	3625968			Horse	Foal necrotizing enteritis	USA	2010			1							99.23	8	3
55	JFP810	GCA_001949385.1	PRJNA327410	SAMN05323888	161738	95	3830406			Dog	canine acute hemorrhagic diarrhea syndrome	Canada	2012			1							99.93	1	0
56	JFP826	GCA_001949395.1	PRJNA327411	SAMN05323889	105999	70	3660408			Dog	canine acute hemorrhagic diarrhea syndrome	USA	2012			1							99.86	2	0
57	JFP828	GCA_001949405.1	PRJNA327440	SAMN05323890	125860	54	3564370			Horse	Foal necrotizing enteritis	USA	2011			1							99.44	1	7
58	JFP829	GCA_001949455.1	PRJNA327441	SAMN05323891	71458	108	3639686			Horse	Foal necrotizing enteritis	USA	2010			1							99.79	1	2
59	JFP833	GCA_001949465.1	PRJNA327442	SAMN05323892	84324	96	3521770			Horse	Foal necrotizing enteritis	USA	2000			1							99.09	9	4
60	JFP834	GCA_001949485.1	PRJNA327443	SAMN05323893	96309	121	3549140			Horse	Foal necrotizing enteritis	USA	2002			1							99.65	3	2
61	JFP836	GCA_001949515.1	PRJNA327444	SAMN05323894	163794	51	3599532			Dog	canine acute hemorrhagic diarrhea syndrome	USA	2008			1							99.86	0	2
62	JFP914	GCA_001949535.1	PRJNA327445	SAMN05323895	104224	79	3819232			Dog	canine acute hemorrhagic diarrhea syndrome	Switzerland	2009			1							99.37	9	0
63	JFP916	GCA_001949545.1	PRJNA327446	SAMN05323896	160443	67	3660641			Dog	canine acute hemorrhagic diarrhea syndrome	Switzerland	2009			1							99.86	2	0
64	JFP921	GCA_001949565.1	PRJNA327447	SAMN05323897	100577	78	3601767			Dog	canine acute hemorrhagic diarrhea syndrome	USA	2007			1							99.86	2	0
65	JFP922	GCA_001949595.1	PRJNA327448	SAMN05323898	186517	76	3612099			Dog	canine acute hemorrhagic diarrhea syndrome	USA	2006			1							99.86	1	1
66	JFP923	GCA_001949615.1	PRJNA327449	SAMN05323899	212576	48	3589715			Dog	canine acute hemorrhagic diarrhea syndrome	USA	2006			1							99.79	2	1
67	JFP941	GCA_001949625.1	PRJNA327450	SAMN05323900	109035	64	3594640			Dog	canine acute hemorrhagic diarrhea syndrome	Canada	2013			1							99.86	0	2
68	JFP961	GCA_001949635.1	PRJNA327451	SAMN05323901	138753	66	3617219			Dog	canine acute hemorrhagic diarrhea syndrome	Canada	2014			1							99.93	1	0
69	JFP978	GCA_001949695.1	PRJNA327452	SAMN05323902	106630	68	3585277			Horse	Foal necrotizing enteritis	USA	2011			1							99.86	0	2
70	JFP980	GCA_001949715.1	PRJNA327453	SAMN05323903	108867	67	3654588			Horse	Foal necrotizing enteritis	USA	2006			1							99.93	1	0
71	JFP981	GCA_001949725.1	PRJNA327455	SAMN05323904	131646	68	3580367			Horse	Foal necrotizing enteritis	USA	2004			1							99.93	1	0
72	JFP982	GCA_001949735.1	PRJNA327456	SAMN05323905	137154	62	3670557			Horse	Foal necrotizing enteritis	USA	2001			1							99.72	1	3
73	JFP983	GCA_001949775.1	PRJNA327457	SAMN05323906	204880	46	3657522			Horse	Foal necrotizing enteritis	USA	2004			1							100	0	0
74	JFP986	GCA_001949805.1	PRJNA327458	SAMN05323907	158758	58	3669049			Horse	Foal necrotizing enteritis	USA	2011			1							99.93	0	1
75	JFP992	GCA_001949795.1	PRJNA327459	SAMN05323908	174400	70	3657868			Horse	Foal necrotizing enteritis	USA	2008			1							99.51	6	1
76	NCTC 10614	ERR1800584	PRJEB6403	SAMEA4384304	2938187	3	3007015			Human	Human stool	United Kingdom: London	1900/1968			1							99.86	0	2
77	NCTC 10613	ERR1787552	PRJEB6403	SAMEA4384062	2923872	6	3052219			Food	Minced Beef	United Kingdom: London	1967			1							99.79	1	2
78	NCTC 10612	ERR1588634	PRJEB6405	SAMEA4017701	3000433	3	3022916			Human	Human stool / Food poisoning	United Kingdom: Coventry	1966			1							99.65	3	2
79	str_0522A_28_397	GCA_001913905.1	PRJNA327106	SAMN05509317	250061	31	3417202			Human	Human gut	USA: Pittsburgh, Magee-Womens Hospital of UPMC	2013-2014			1							99.44	0	8
80	NCTC 8799	ERR1466824	PRJEB6412	SAMEA3923578	2966670	4	3048021			Food	Food (roast meat) / Food poisoning	United Kingdom: London	1952			1							99.58	0	6
81	cp508.17	GCF_900604525.1	PRJEB29247	SAMEA4983640	67577	120	3476899			Cattle	Calf enterotoxaemia / intestinal content	France					1	1	1				99.02	6	8
82	cp515.17	GCF_900604545.1	PRJEB29247	SAMEA4983641	81525	116	3587818			Human	Human stool / Food poisoning	France					1	1	1				98.88	4	12
83	Q041.2	GCF_902459455.1	PRJEB33762	SAMEA5818795	452560	41	3563782			Human	Human faecal sample	United Kingdom	2015-07-03				1	1	1				99.72	2	2
84	Q061.2	GCF_902459435.1	PRJEB33762	SAMEA5818796	2192929	15	3438840			Human	Human faecal sample	United Kingdom	2014-09-22				1	1	1				99.3	1	9
85	Q135.2	GCF_902459425.1	PRJEB33762	SAMEA5818797	2217274	20	3518141			Human	Human faecal sample	United Kingdom	2015-03-29				1	1	1				99.51	0	7
86	SAF-1	GCF_003181595.1	PRJNA422745	SAMN07326160	72912	93	3300478			Bird	Healthy chicken	Australia: Geelong	2014				1	1	1				97	2	41
87	11	GCF_003181895.1	PRJNA422745	SAMN07326161	206922	35	3197244			Bird	Healthy chicken	Belgium	2005				1	1	1				99.72	0	4
88	EUR-NE15	GCF_003181745.1	PRJNA422745	SAMN07326147	1012488	62	3588449			Bird	Necrotic enteritis field case	Australia: Euroa	2002-07-22				1	1	1				99.79	0	3
89	NAG-NE1	GCF_003181675.1	PRJNA422745	SAMN07326152	65981	128	3334514			Bird	Necrotic enteritis field case	Australia: Nagambie	2002-06-26				1	1	1				97.9	3	27
90	EHE-NE7	GCF_003181995.1	PRJNA422745	SAMN07326146	168416	88	3430497			Bird	Necrotic enteritis field case	Australia: Sealake	2002-05-24				1	1	1				99.16	0	12
91	TAM-NE38	GCF_003181505.1	PRJNA422745	SAMN07326167	220686	78	3646969			Bird	Necrotic enteritis field case	Australia: Tamworth	2011-09-06				1	1	1				98.18	4	22
92	TAM-NE40	GCF_003181475.1	PRJNA422745	SAMN07326168	209510	78	3645901			Bird	Necrotic enteritis field case	Australia: Tamworth	2012-06-12				1	1	1				97.2	3	37
93	TAM-NE42	GCF_003181415.1	PRJNA422745	SAMN07326170	67273	109	3363281			Bird	Necrotic enteritis field case	Australia: Tamworth	2012-06-12				1	1	1				97.41	7	30
94	TAM-NE43	GCF_003181455.1	PRJNA422745	SAMN07326171	2130038	28	3275545			Bird	Necrotic enteritis field case	Australia: Tamworth	2012-06-12				1	1	1				100	0	0
95	SOM-NE35	GCF_003181495.1	PRJNA422745	SAMN07326166	933301	59	3567592			Bird	Necrotic enteritis field case	Australia	2007				1	1	1				99.16	4	8
96	NAG-NE31	GCF_003181655.1	PRJNA422745	SAMN07326154	316465	116	3469324			Bird	Necrotic enteritis field case	Australia: Nagambie	2004-09-10				1	1	1				99.72	0	4
97	TAM-NE46	GCF_003181405.1	PRJNA422745	SAMN07326172	313809	216	3677993			Bird	Necrotic enteritis field case	Australia: Tamworth	2013-08-16				1	1	1				99.65	2	3
98	WER-NE36	GCF_003181395.1	PRJNA422745	SAMN07326177	90861	156	3411304			Bird	Necrotic enteritis trial	Australia: Werribee	2010				1	1					95.95	45	13
99	SOM-NE34	GCF_003181875.1	PRJNA422745	SAMN07326165	3355569	2	3418437			Bird	Necrotic enteritis field case	Australia	2007				1	1	1				98.67	2	17
100	37	GCF_003181575.1	PRJNA422745	SAMN07326162	242998	74	3481068			Bird	Necrotic enteritis field case	Belgium	2005				1	1	1				99.44	2	6
101	48	GCF_003181555.1	PRJNA422745	SAMN07326163	245313	33	3250386			Bird	Necrotic enteritis field case	Belgium	2005				1	1	1				99.72	0	4
102	67	GCF_003181535.1	PRJNA422745	SAMN07326164	449346	48	3448290			Bird	Necrotic enteritis field case	Belgium	2005				1	1	1				99.72	0	4
103	98.78718-2	GCF_003181795.1	PRJNA422745	SAMN07326144	242624	55	3608029			Bird	Necrotic enteritis field case	Denmark	2005				1	1	1				99.72	0	4
104	96-7415	GCF_003181815.1	PRJNA422745	SAMN07326143	244647	48	3383570			Bird	Necrotic enteritis field case	USA: Alabama	1996				1	1	1				99.65	2	3
105	UDE 95-1372	GCF_003181355.1	PRJNA422745	SAMN07326174	261234	124	3644497			Bird	Necrotic enteritis field case	USA: Delaware	1995				1	1	1				99.58	0	6
106	Warren	GCF_003181835.1	PRJNA422745	SAMN07326176	53232	184	3776328			Bird	Necrotic enteritis field case	USA: Illinois	1993				1	1	1				99.44	6	2
107	ITX1105-12MP	GCF_003181695.1	PRJNA422745	SAMN07326150	32741	252	3651954			Bird	Necrotic enteritis field case	USA	1996				1	1	1				98.67	14	5
108	NobL1	GCF_003181955.1	PRJNA422745	SAMN07326155	32218	241	3508314			Bird	Necrotic enteritis field case	USA	1996				1	1	1				96.23	11	43
109	FC2	GCF_003181735.1	PRJNA422745	SAMN07326148	975323	81	3486930			Bird	Necrotic enteritis field case	USA: East Coast	1995				1	1	1				99.65	1	4
110	Pennington	GCF_003181615.1	PRJNA422745	SAMN07326159	242896	148	3749339			Bird	Necrotic enteritis field case	USA: Illinois	1993				1	1	1				99.93	0	1
111	GNP-1	GCF_003181705.1	PRJNA422745	SAMN07326149	242799	128	3725979			Bird	Necrotic enteritis field case	USA	1996				1	1	1				99.65	1	4
112	TAMU	GCF_009259705.1	PRJNA558493	SAMN12491263	46791	318	3524221			Bird	Broiler chicken gut / Necrotic enteritis	USA: Texas	2004				1	1	1				99.3	6	4
113	CP-12	GCF_011063155.1	PRJNA597712	SAMN14178518	17867	252	2722930			Bird		China	1996				1	1	1				94.69	75	1
114	CP-15	GCF_011063045.1	PRJNA597712	SAMN14178521	194900	38	3218705			Bird		China	1993				1	1	1				99.58	4	2
115	CP-36	GCF_011062605.1	PRJNA597712	SAMN14178542	65596	89	3252225			Bird		China	1986				1	1	1				98.95	13	2
116	CP-45	GCF_011062465.1	PRJNA597712	SAMN14178551	174541	41	3306126			Bird		China	2018				1	1	1				99.72	2	2
117	LLY_Tpel17	GCF_008086935.1	PRJNA548500	SAMN12035167	242641	53	3486617			Bird		USA: Georgia	2018-10				1	1	1				99.93	0	1
118	2C45	GCF_013305215.1	PRJNA613321	SAMN14401154	1759955	7	3438376			Bird		China	2018				1	1	1				99.79	2	1
119	JS2202	GCF_006409095.1	PRJNA280769	SAMN03469612	19425	392	3308485			Bird	Chicken intestine						1	1	1				97	38	5
120	JS5388	GCF_006454475.1	PRJNA280769	SAMN03469179	36594	266	3475673			Bird	Chicken intestine						1	1	1				98.32	20	4
121	2016TE7641_69	GCF_003628405.1	PRJNA490323	SAMN10033027	448963	15	3228139			Bird	Intestine	Italy: Teramo	2016-07				1	1	1				98.81	1	16
122	CP-23	GCF_011062905.1	PRJNA597712	SAMN14178529	132550	54	3316666			Camel		China	1976				1	1	1				99.65	2	3
123	CP-35	GCF_011062625.1	PRJNA597712	SAMN14178541	18172	251	2817625			Camel		China	1983				1	1	1				92.52	96	11
124	68	GCF_010994425.1	PRJNA272806	SAMN03287134	38944	171	3506145			Cattle	Bovine Clostridial abomasitis	Argentina	2010				1	1	1				98.88	12	4
125	CP-02	GCF_011063325.1	PRJNA597712	SAMN14178508	46864	133	3038824			Cattle		China	1986				1	1	1				95.25	67	1
126	CP-22	GCF_011062975.1	PRJNA597712	SAMN14178528	126336	111	3633863			Cattle		China	1986				1	1	1				99.65	2	3
127	CP-16	GCF_011063055.1	PRJNA597712	SAMN14178522	137371	77	3407131			Deer		China	1992				1	1	1				99.51	2	5
128	CP-28	GCF_011062695.1	PRJNA597712	SAMN14178534	41136	166	3187150			Deer		China	2011				1	1	1				97.83	29	2
129	SC4-C13	GCF_003850125.1	PRJNA506584	SAMN10464174	454710	205	3604770			Environment		South Africa:North-West Province	2016				1	1	1				99.79	0	3
130	SC4-C17	GCF_003849945.1	PRJNA506584	SAMN10464175	461812	205	3514948			Environment		South Africa:North-West Province	2016				1	1	1				99.79	0	3
131	SC4-C24	GCF_003849925.1	PRJNA506584	SAMN10464176	356343	110	3437837			Environment		South Africa:North-West Province	2016				1	1	1				99.79	0	3
132	NCTC8798	GCF_900447105.1	PRJEB6403	SAMEA4475680	1818682	14	3084171			Food	Meat Rissole		1950/1953				1	1	1				99.79	0	3
133	NCTC8449	GCF_900461155.1	PRJEB6403	SAMEA4475679	172316	29	3096490			Food	Steamed Lamb	United Kingdom: London	1950/1952				1	1	1				96.37	23	29
134	MGYG-HGUT-02372	GCF_902386435.1	PRJEB33885	SAMEA5851876	3343822	1	3343822			Human gut	Human gut	not provided					1	1	1				99.79	0	3
135	4928STDY7387917	GCF_902166095.1	PRJEB22252	SAMEA4623332	130984	75	3245497			Human	Human stool	United Kingdom	2018				1	1	1				99.3	8	2
136	4928STDY7387940	GCF_902166765.1	PRJEB22252	SAMEA4623349	3382360	1	3382360			Human	Human stool	United Kingdom	2018				1	1	1				98.39	19	4
137	4928STDY7387889	GCF_902166025.1	PRJEB22252	SAMEA4623313	1861412	19	3330548			Human	Human stool	United Kingdom	2018				1	1	1				99.86	0	2
138	4928STDY7387898	GCF_902166005.1	PRJEB22252	SAMEA4623322	177402	50	3129604			Human	Human stool	United Kingdom	2018				1	1	1				99.09	5	8
139	4928STDY7387926	GCF_902166135.1	PRJEB22252	SAMEA4623341	228710	43	3205563			Human	Human stool	United Kingdom	2018				1	1	1				99.79	1	2
140	1001175st1_F9	GCF_005844665.1	PRJNA518912	SAMN10863242	58708	79	2931950			Human	Human stool	USA	2016-03-14				1	1	1				99.3	3	7
141	BSD2780061688st3_G3	GCF_005844105.1	PRJNA518912	SAMN10863278	1966772	22	3324331			Human	Human stool	USA	2017-12-18				1	1	1				99.72	0	4
142	AF30-3	GCF_003475625.1	PRJNA482748	SAMN09734567	132910	49	3402500			Human	Human stool	China: Shenzhen	2014-01-01				1	1	1				99.58	3	3
143	83921_1_2	GCF_004116225.1	PRJNA436899	SAMN08634697	60885	100	2781080			Human	Human stool / Necrotizing Enterocolitis	Italy	2017				1	1	1				99.51	2	5
144	83921_3_3	GCF_004116235.1	PRJNA436899	SAMN08634706	60447	117	2785440			Human	Human stool / Necrotizing Enterocolitis	Italy	2017				1	1	1				99.44	1	7
145	83921_3_4	GCF_004115725.1	PRJNA436899	SAMN08634707	59675	103	2777937			Human	Human stool / Necrotizing Enterocolitis	Italy	2017				1	1	1				99.44	2	6
146	13/0815-C	GCF_004329675.1	PRJNA327302	SAMN05327827	2028821	30	3647490			Llama	Ileum	Australia: Darwin	2013-10-07				1	1	1				99.44	2	6
147	13/0816-B	GCF_004329615.1	PRJNA327302	SAMN05327829	2007107	29	3271477			Llama	Ileum	Australia: Darwin	2013-10-07				1	1	1				99.86	1	1
148	13/0815-D	GCF_004329605.1	PRJNA327302	SAMN05327828	1823696	30	3205812			Llama	Jejunum	Australia: Darwin	2013-10-07				1	1	1				99.72	0	4
149	13/0847-D	GCF_004329595.1	PRJNA327302	SAMN05327830	1067129	34	3326446			Llama	Jejunum	Australia: Darwin	2013-10-07				1	1	1				99.72	0	4
150	CP-08	GCF_011063215.1	PRJNA597712	SAMN14178514	419318	24	3176365			Mink		China	1991				1	1	1				99.86	0	2
151	CP-29	GCF_011062805.1	PRJNA597712	SAMN14178535	240956	39	3418591			Mink		China	1987				1	1	1				99.58	0	6
152	NM49_B9-7	GCF_004793785.1	PRJNA474907	SAMN10878302	153609	69	3433771			Mouse	Colitis	Canada: Toronto	2016				1	1	1				98.81	10	7
153	CP-19	GCF_011062935.1	PRJNA597712	SAMN14178525	26858	175	3181864			Mule		China	1984				1	1	1				96.65	43	5
154	BzA	GCF_003075475.1	PRJNA451295	SAMN08967107	154353	64	3282838			Mummified animal	Intestinal tract of the frozen mummy	Russia: left bank of the Anyuy River near Anyuysk settlement (Chukotka, Arctic Far East)	2016-05-05				1	1	1				99.72	2	2
155	tumat	GCF_003990265.1	PRJNA511749	SAMN10643277	337746	131	3127353			Mummified animal	Mummified remains of an ancient "Tumat" puppy (Canis lupus familiaris, asymptomatic carriage)	Russia: Sakha Republik, Ust-Yanskiy district, Syalach	2012-06-03				1	1	1				98.6	10	10
156	CP-41	GCF_011062545.1	PRJNA597712	SAMN14178547	155259	37	3365880			Peacock		China	1984				1	1	1				99.3	3	7
158	CP-05	GCF_011068425.1	PRJNA597712	SAMN14178511	39950	185	3376421			Pig		China	1996				1	1	1				98.25	16	9
159	CP-06	GCF_011063245.1	PRJNA597712	SAMN14178512	129043	100	3534593			Pig		China	1996				1	1	1				99.37	5	4
160	CP-09	GCF_011063145.1	PRJNA597712	SAMN14178515	428234	22	3446226			Pig		China	1994				1	1	1				99.23	3	8
161	CP-13	GCF_011063075.1	PRJNA597712	SAMN14178519	32222	206	3384569			Pig		China	1991				1	1	1				97.62	30	4
162	CP-17	GCF_011063005.1	PRJNA597712	SAMN14178523	33409	170	3171589			Pig		China	1993				1	1	1				95.95	53	5
163	CP-18	GCF_011063025.1	PRJNA597712	SAMN14178524	32313	211	3284799			Pig		China	1978				1	1	1				97.97	24	5
164	CP-24	GCF_011062825.1	PRJNA597712	SAMN14178530	495025	29	3318726			Pig		China	1991				1	1	1				99.65	3	2
165	CP-30	GCF_011062775.1	PRJNA597712	SAMN14178536	82515	69	3234661			Pig		China	1990				1	1	1				99.3	7	3
166	CP-31	GCF_011062745.1	PRJNA597712	SAMN14178537	53535	108	3360461			Pig		China	1989				1	1	1				99.16	11	1
167	CP-38	GCF_011062615.1	PRJNA597712	SAMN14178544	14101	472	3342561			Pig		China	1991				1	1	1				91.61	115	5
168	CP-39	GCF_011062565.1	PRJNA597712	SAMN14178545	198805	39	3353485			Pig		China	1978				1	1	1				99.51	3	4
169	CP-42	GCF_011062525.1	PRJNA597712	SAMN14178548	52741	137	3311252			Pig		China	1972				1	1	1				98.88	12	4
170	JXJA17	GCF_003350945.1	PRJNA445216	SAMN08771210	3324072	1	3324072			Pig	Feces	China:jian	2017-05-23				1	1	1				99.58	0	6
171	WCA-h-251-APC-2	GCF_012843975.1	PRJNA561470	SAMN14558250	55611	114	3089154			Pig	Feces	Germany	2018-03-03				1	1	1				98.39	12	11
172	NCTC10719	GCF_900447125.1	PRJEB6403	SAMEA4475682	316707	25	3657605			Pig	Intestine		1900/1970				1	1	1				98.46	5	17
173	CP-03	GCF_011063265.1	PRJNA597712	SAMN14178509	36425	166	3086345			Rabbit		China	1985				1	1					92.87	92	10
174	CP-11	GCF_011063125.1	PRJNA597712	SAMN14178517	220101	29	3257846			Rabbit		China	1996				1	1	1				99.86	0	2
175	CP-25	GCF_011062815.1	PRJNA597712	SAMN14178531	18045	265	3011842			Rabbit		China	1984				1	1					92.59	105	1
176	CP-26	GCF_011062885.1	PRJNA597712	SAMN14178532	395310	24	3337572			Rabbit		China	1985				1	1	1				99.58	1	5
177	CP-37	GCF_011062635.1	PRJNA597712	SAMN14178543	444482	17	3272214			Rabbit		China	1985				1	1	1				99.51	2	5
178	79385-1	GCF_004116255.1	PRJNA436899	SAMN08634681	54539	115	2780084			Restaurant	Restaurant	Italy	2017				1	1	1				99.44	2	6
179	79385-2	GCF_004116045.1	PRJNA436899	SAMN08634691	60447	117	2760286			Restaurant	Restaurant	Italy	2017				1	1	1				99.16	7	5
180	79385-3	GCF_004116125.1	PRJNA436899	SAMN08634692	60885	106	2778860			Restaurant	Restaurant	Italy	2017				1	1	1				99.51	2	5
181	79385-4	GCF_004116135.1	PRJNA436899	SAMN08634693	38155	164	2765753			Restaurant	Restaurant	Italy	2017				1	1	1				99.23	6	5
182	79385-5	GCF_004116145.1	PRJNA436899	SAMN08634694	53135	120	2778899			Restaurant	Restaurant	Italy	2017				1	1	1				99.44	3	5
183	79385-6	GCF_004116165.1	PRJNA436899	SAMN08634695	60885	114	2782886			Restaurant	Restaurant	Italy	2017				1	1	1				99.51	2	5
184	79385-7	GCF_004116155.1	PRJNA436899	SAMN08634696	61115	101	2782436			Restaurant	Restaurant	Italy	2017				1	1	1				99.44	2	6
185	CP-04	GCF_011063205.1	PRJNA597712	SAMN14178510	54437	120	3412925			Sheep		China	1953				1	1	1				97.41	28	9
186	CP-10	GCF_011063135.1	PRJNA597712	SAMN14178516	20992	231	3166998			Sheep		China	1961				1	1					92.66	98	7
187	CP-21	GCF_011062955.1	PRJNA597712	SAMN14178527	126548	100	3627245			Sheep		China	1961				1	1	1				99.3	3	7
188	CP-27	GCF_011062845.1	PRJNA597712	SAMN14178533	336303	48	3498824			Sheep		China	1979				1	1	1				99.72	2	2
189	CP-32	GCF_011062735.1	PRJNA597712	SAMN14178538	2097955	28	3396157			Sheep		China	1983				1	1	1				99.72	1	3
190	CP-33	GCF_011062725.1	PRJNA597712	SAMN14178539	50867	105	2869242			Sheep		China	1983				1	1	1				94.83	59	15
191	CP-34	GCF_011062685.1	PRJNA597712	SAMN14178540	2192814	46	3542603			Sheep		China	1953				1	1	1				99.37	1	8
192	CP-44	GCF_011062475.1	PRJNA597712	SAMN14178550	2097955	27	3396324			Sheep		China	1958				1	1	1				99.72	1	3
193	Type D	GCF_006385425.1	PRJNA549089	SAMN12070500	3366449	9	3541437			Sheep		India: Daksum, Jammu and Kashmir	2016-10-03				1	1	1				98.39	2	21
194	CP-20	GCF_011062925.1	PRJNA597712	SAMN14178526	28582	205	3278999			Sheep			1953				1	1	1				97.9	26	4
195	CP-40	GCF_011062585.1	PRJNA597712	SAMN14178546	422840	86	3767282			Sheep			1937				1	1	1				99.86	0	2
196	CP-43	GCF_011062485.1	PRJNA597712	SAMN14178549	166393	45	3305530			Sheep			1950				1	1	1				98.6	9	11
197	CP-07	GCF_011063255.1	PRJNA597712	SAMN14178513	559157	18	3237697					China	1962				1	1	1				99.65	0	5
198	CP-14	GCF_011063105.1	PRJNA597712	SAMN14178520	48276	124	3191452					Yugoslavia	1957				1	1	1				98.74	16	2
199	D46t1_190503_H2	GCF_015548365.1	PRJNA637878	SAMN15533059	71085	119	3481818			Human	Human stool	USA	2019-05-03				1	1	1				99.37	4	5
200	1001175B_160314_F9	GCF_015548585.1	PRJNA637878	SAMN15532388	58708	79	2931950			Human	Human stool	USA	2016-03-14				1	1	1				99.3	3	7
201	D52t1_170925_G9	GCF_015553385.1	PRJNA637878	SAMN15532724	61759	135	3598087			Human	Human stool	USA	2017-09-25				1	1	1				99.23	7	4
202	1001311H_170123_C12	GCF_015553685.1	PRJNA637878	SAMN15533132	129223	49	3094379			Human	Human stool	USA	2017-01-23				1	1	1				99.44	6	2
203	BSD2780120875b_170604_NULL	GCF_015553915.1	PRJNA637878	SAMN15532659	2106138	24	3338959			Human	Human stool	USA	2017-06-04				1	1	1				99.51	3	4
204	BSD2780061688_150302_G7	GCF_015555525.1	PRJNA637878	SAMN15532392	293524	26	3235597			Human	Human stool	USA	2015-03-02				1	1	1				99.72	0	4
205	1001283B150225_161107_A12	GCF_015555735.1	PRJNA637878	SAMN15532599	972174	46	3243034			Human	Human stool	USA	2016-11-07				1	1	1				99.72	0	4
206	BSD2780061688b_171218_G3	GCF_015561335.1	PRJNA637878	SAMN15532750	1966772	22	3324331			Human	Human stool	USA	2017-12-18				1	1	1				99.72	0	4
207	1001285H_161024_C9	GCF_015667875.1	PRJNA637878	SAMN15532386	238903	38	3234188			Human	Human stool	USA	2016-10-24				1	1	1				99.72	2	2
208	1001287H_170206_B2	GCF_015670075.1	PRJNA637878	SAMN15532865	307859	28	3322194			Human	Human stool	USA	2017-02-06				1	1	1				99.72	2	2
209	D31t1_170403_G7	GCF_015670355.1	PRJNA637878	SAMN15532757	10323	509	3235105			Human	Human stool	USA	2017-04-03				1	1	1				95.74	59	2
210	FDAARGOS_931	GCF_016026675.1	PRJNA231221	SAMN13450461	3320059	3	3375486										1	1	1				99.72	1	3
211	FDAARGOS_905	GCF_016026995.1	PRJNA231221	SAMN13450435	3293211	2	3347523										1	1	1				99.72	1	3
212	FDAARGOS_904	GCF_016027155.1	PRJNA231221	SAMN13450434	3296682	3	3360860										1	1	1				99.37	4	5
213	FDAARGOS_903	GCF_016027375.1	PRJNA231221	SAMN13450433	3300922	2	3355233										1	1	1				99.72	1	3
214	FDAARGOS_932	GCF_016117735.1	PRJNA231221	SAMN13450462	3178691	1	3178691										1	1	1				97.97	6	23
215	P6	GCF_016235965.1	PRJNA657118	SAMN15815769	52370	119	3154551			Pig		China:Shanxi	2018				1	1	1				99.3	4	6
216	P4	GCF_016235975.1	PRJNA657118	SAMN15815768	42958	181	3185239			Pig		China:Shanxi	2018				1	1	1				98.95	7	8
217	P8	GCF_016235985.1	PRJNA657118	SAMN15815771	47500	165	3338778			Pig		China:Shanxi	2018				1	1	1				99.02	7	7
218	P7	GCF_016236005.1	PRJNA657118	SAMN15815770	61777	122	3216446			Pig		China:Shanxi	2018				1	1	1				99.37	4	5
219	P3	GCF_016236035.1	PRJNA657118	SAMN15815767	57581	112	3158664			Pig		China:Shanxi	2018				1	1	1				99.37	3	6
220	C30	GCF_016236065.1	PRJNA657118	SAMN15815766	216756	52	3286086			Bird		China:Shanxi	2018				1	1	1				99.93	0	1
221	C17	GCF_016236085.1	PRJNA657118	SAMN15815764	57616	150	3171241			Bird		China:Shanxi	2018				1	1	1				99.65	2	3
222	C28	GCF_016236095.1	PRJNA657118	SAMN15815765	165408	68	3108440			Bird		China:Shanxi	2018				1	1	1				98.67	8	11
223	C10	GCF_016236125.1	PRJNA657118	SAMN15815762	74697	137	3102719			Bird		China:Shanxi	2018				1	1	1				99.3	4	6
224	C12	GCF_016236135.1	PRJNA657118	SAMN15815763	285662	43	3383036			Bird		China:Shanxi	2018				1	1	1				99.93	0	1
225	3C41	GCF_016236165.1	PRJNA657118	SAMN15815761	275567	47	3428189			Bird		China:Shanxi	2018				1	1	1				99.86	1	1
226	3C31	GCF_016236185.1	PRJNA657118	SAMN15815760	216032	391	3465567			Bird		China:Shanxi	2018				1	1	1				99.79	0	3
227	3C19	GCF_016236195.1	PRJNA657118	SAMN15815759	93880	98	3236879			Bird		China:Shanxi	2018				1	1	1				99.44	6	2
228	2C45	GCF_016236225.1	PRJNA657118	SAMN15815757	208800	58	3392160			Bird		China:Shanxi	2018				1	1	1				99.79	2	1
229	2C8	GCF_016236235.1	PRJNA657118	SAMN15815758	111764	106	3523051			Bird		China:Shanxi	2018				1	1	1				99.37	3	6
230	2C23	GCF_016236265.1	PRJNA657118	SAMN15815756	126463	114	3300455			Bird		China:Shanxi	2018				1	1	1				99.58	3	3
231	2C22	GCF_016236285.1	PRJNA657118	SAMN15815755	99803	82	3337631			Bird		China:Shanxi	2018				1	1	1				99.44	1	7
232	2C21	GCF_016236305.1	PRJNA657118	SAMN15815754	193194	58	3165875			Bird		China:Shanxi	2018				1	1	1				98.81	4	13
233	1P7	GCF_016236315.1	PRJNA657118	SAMN15815753	59146	121	3200905			Pig		China:Shanxi	2018				1	1	1				99.23	4	7
234	1P6	GCF_016236345.1	PRJNA657118	SAMN15815752	72752	226	3670897			Pig		China:Shanxi	2018				1	1	1				99.51	0	7
235	1P32	GCF_016236355.1	PRJNA657118	SAMN15815751	67815	218	3642160			Pig		China:Shanxi	2018				1	1	1				99.51	0	7
236	1P27	GCF_016236385.1	PRJNA657118	SAMN15815750	115824	76	3316188			Pig		China:Shanxi	2018				1	1	1				99.93	0	1
237	1P26	GCF_016236395.1	PRJNA657118	SAMN15815749	322445	44	3296154			Pig		China:Shanxi	2018				1	1	1				100	0	0
238	1805-F3	GCF_016236415.1	PRJNA657118	SAMN15815748	178697	68	3404530			Bird		China:Beijing	2018				1	1	1				99.58	1	5
239	1805-92	GCF_016236445.1	PRJNA657118	SAMN15815747	39990	169	3272191			Pig		China:Beijing	2018				1	1	1				99.02	10	4
240	1805-90	GCF_016236455.1	PRJNA657118	SAMN15815746	66967	98	3284395			Pig		China:Beijing	2018				1	1	1				99.72	2	2
241	1805-88	GCF_016236485.1	PRJNA657118	SAMN15815744	67161	110	3112274			Pig		China:Beijing	2018				1	1	1				99.16	7	5
242	1805-89	GCF_016236495.1	PRJNA657118	SAMN15815745	69388	338	3268374			Pig		China:Beijing	2018				1	1	1				99.44	3	5
243	1805-51	GCF_016236515.1	PRJNA657118	SAMN15815743	31849	239	3075469			Pig		China:Beijing	2018				1	1	1				98.88	9	7
244	1805-50	GCF_016236535.1	PRJNA657118	SAMN15815742	35322	245	3574152			Pig		China:Beijing	2018				1	1	1				99.44	2	6
245	1805-4	GCF_016236545.1	PRJNA657118	SAMN15815741	63140	148	3110459			Pig		China:Beijing	2018				1	1	1				99.09	6	7
246	1805-168	GCF_016236585.1	PRJNA657118	SAMN15815739	53021	153	3146355			Pig		China:Beijing	2018				1	1	1				99.37	4	5
247	1805-174	GCF_016236605.1	PRJNA657118	SAMN15815740	64925	135	3201773			Pig		China:Beijing	2018				1	1	1				99.16	6	6
248	1805-158	GCF_016236615.1	PRJNA657118	SAMN15815737	71278	105	3197740			Pig		China:Beijing	2018				1	1	1				99.37	3	6
249	1805-160	GCF_016236635.1	PRJNA657118	SAMN15815738	67858	140	3105900			Pig		China:Beijing	2018				1	1	1				99.02	4	10
250	1805-15	GCF_016236655.1	PRJNA657118	SAMN15815736	163249	80	3269667			Bird		China:Beijing	2018				1	1	1				99.72	0	4
251	1805-138	GCF_016236685.1	PRJNA657118	SAMN15815735	60724	131	3187019			Pig		China:Beijing	2018				1	1	1				99.37	3	6
252	1805-113	GCF_016236705.1	PRJNA657118	SAMN15815733	66231	162	3587939			Pig		China:Beijing	2018				1	1	1				99.23	5	6
253	1805-122	GCF_016236725.1	PRJNA657118	SAMN15815734	56690	137	3181944			Pig		China:Beijing	2018				1	1	1				99.3	4	6
254	1805-103	GCF_016236735.1	PRJNA657118	SAMN15815731	39068	242	3217775			Pig		China:Beijing	2018				1	1	1				99.09	7	6
255	1805-11	GCF_016236745.1	PRJNA657118	SAMN15815732	59401	145	3156754			Pig		China:Beijing	2018				1	1	1				99.23	4	7
256	1803-38	GCF_016236785.1	PRJNA657118	SAMN15815730	162496	74	3261238			Bird		China:Beijing	2018				1	1	1				99.72	1	3
257	1803-2	GCF_016236805.1	PRJNA657118	SAMN15815729	71075	104	3056550			Bird		China:Beijing	2018				1	1	1				99.3	6	4
258	1803-15	GCF_016236815.1	PRJNA657118	SAMN15815728	66689	118	3054617			Bird		China:Beijing	2018				1	1	1				99.3	6	4
259	33	GCF_016236825.1	PRJNA657118	SAMN15815727	170513	109	3378203			Pig		China:Beijing	2018				1	1	1				99.86	0	2
260	15	GCF_016236855.1	PRJNA657118	SAMN15815726	333224	93	3378663			Pig		China:Beijing	2018				1	1	1				99.86	0	2
261	10	GCF_016236885.1	PRJNA657118	SAMN15815725	59779	129	3189970			Pig		China:Beijing	2018				1	1	1				99.37	4	5
262	7	GCF_016236905.1	PRJNA657118	SAMN15815724	32379	207	3167802			Pig		China:Beijing	2018				1	1	1				99.16	7	5
263	CHD9644P	GCF_017590195.1	PRJNA686134	SAMN17106954	224069	112	3682474			Bird	Small intestine / Necrotic enteritis	USA	2018-06-12				1	1	1				99.44	2	6
264	CHD9638P	GCF_017590205.1	PRJNA686134	SAMN17106953	224069	110	3682048			Bird	Small intestine / Necrotic enteritis	USA	2018-06-12				1	1	1				99.44	2	6
265	CHD9628P	GCF_017590255.1	PRJNA686134	SAMN17106951	224069	113	3681338			Bird	Small intestine / Necrotic enteritis	USA	2018-06-12				1	1	1				99.44	2	6
266	CHD9634P	GCF_017590275.1	PRJNA686134	SAMN17106952	281264	108	3683455			Bird	Small intestine / Necrotic enteritis	USA	2018-06-12				1	1	1				99.44	2	6
267	CHD9232R	GCF_017590295.1	PRJNA686134	SAMN17106932	873724	33	3397105			Cattle	Intestine of cattle with hemorrhagic bowel syndrome	USA	2016-09-29				1	1	1				99.72	2	2
268	CHD7036P	GCF_017590315.1	PRJNA686134	SAMN17106950	462988	89	3672513			Bird	Small intestine / Necrotic enteritis	USA	2018-03-23				1	1	1				99.58	1	5
269	CHD9216R	GCF_017590335.1	PRJNA686134	SAMN17106931	499156	19	3294314			Cattle	Feces fo cattle with hemorrhagic bowel syndrome	USA	2016-09-13				1	1	1				99.65	2	3
270	CHD7032P	GCF_017590355.1	PRJNA686134	SAMN17106949	462988	88	3673191			Bird	Small intestine / Necrotic enteritis	USA	2018-03-23				1	1	1				99.51	1	6
271	CHD3958P	GCF_017590365.1	PRJNA686134	SAMN17106948	237566	58	3404989			Bird	Small intestine / Healthy bird	USA	2017-11-22				1	1	1				99.65	0	5
272	CHD3930P	GCF_017590415.1	PRJNA686134	SAMN17106947	307511	63	3588437			Bird	Small intestine / Healthy bird	USA	2017-11-22				1	1	1				99.79	0	3
273	CHD3813P	GCF_017590425.1	PRJNA686134	SAMN17106946	1861069	30	3260262			Bird	Small intestine / Healthy bird	USA	2017-11-22				1	1	1				99.79	0	3
274	CHD30688R	GCF_017590455.1	PRJNA686134	SAMN17106928	274037	41	3456555			Cattle	Intestine of cattle with hemorrhagic bowel syndrome	USA	2018-01-18				1	1	1				99.65	0	5
275	CHD32500R	GCF_017590465.1	PRJNA686134	SAMN17106929	1995922	24	3263134			Cattle	Intestine of cattle with hemorrhagic bowel syndrome	USA	2018-03-01				1	1	1				99.79	0	3
276	CHD32502R	GCF_017590495.1	PRJNA686134	SAMN17106930	175541	77	3417921			Cattle	Intestine of cattle with hemorrhagic bowel syndrome	USA	2018-03-01				1	1	1				98.25	20	5
277	CHD30686R	GCF_017590515.1	PRJNA686134	SAMN17106927	426705	41	3456245			Cattle	Intestine of cattle with hemorrhagic bowel syndrome	USA	2018-01-18				1	1	1				99.65	0	5
279	CHD30684R	GCF_017590555.1	PRJNA686134	SAMN17106925	447492	40	3456365			Cattle	Intestine of cattle with hemorrhagic bowel syndrome	USA	2018-01-18				1	1	1				99.65	0	5
280	CHD30680R	GCF_017590565.1	PRJNA686134	SAMN17106924	424712	40	3591478			Cattle	Intestine of cattle with hemorrhagic bowel syndrome	USA	2017-11-29				1	1	1				99.58	1	5
281	CHD30677R	GCF_017590595.1	PRJNA686134	SAMN17106923	424802	39	3591469			Cattle	Intestine of cattle with hemorrhagic bowel syndrome	USA	2017-11-29				1	1	1				99.58	1	5
282	CHD30661R	GCF_017590615.1	PRJNA686134	SAMN17106922	2003397	26	3309673			Cattle	Intestine of cattle with hemorrhagic bowel syndrome	USA	2017-10-05				1	1	1				99.86	0	2
283	CHD28124R	GCF_017590635.1	PRJNA686134	SAMN17106921	390354	62	3481336			Cattle	Intestine of cattle with hemorrhagic bowel syndrome	USA	2017-03-21				1	1	1				99.09	5	8
284	CHD25835R	GCF_017590655.1	PRJNA686134	SAMN17106920	223452	32	3233676			Cattle	Intestine of cattle with hemorrhagic bowel syndrome	USA	2017-08-24				1	1	1				99.65	0	5
285	CHD16571R	GCF_017590675.1	PRJNA686134	SAMN17106918	387937	30	3242520			Cattle	Intestine of cattle with hemorrhagic bowel syndrome	USA	2017-01-13				1	1	1				99.86	0	2
286	CHD25834R	GCF_017590695.1	PRJNA686134	SAMN17106919	151475	82	3217593			Cattle	Intestine of cattle with hemorrhagic bowel syndrome	USA	2017-08-24				1	1	1				90.64	123	11
287	CHD16570R	GCF_017590715.1	PRJNA686134	SAMN17106917	256952	29	3004686			Cattle	Intestine of cattle with hemorrhagic bowel syndrome	USA	2017-01-13				1	1					92.66	100	5
288	CHD16264R	GCF_017590725.1	PRJNA686134	SAMN17106914	943862	27	3291303			Cattle	Intestine of cattle with hemorrhagic bowel syndrome	USA	2016-11-02				1	1	1				99.51	1	6
289	CHD16568R	GCF_017590755.1	PRJNA686134	SAMN17106916	198145	43	3185256			Cattle	Intestine of cattle with hemorrhagic bowel syndrome	USA	2017-01-13				1	1	1				98.6	7	13
290	CHD16270R	GCF_017590765.1	PRJNA686134	SAMN17106915	390254	39	3439462			Cattle	Intestine of cattle with hemorrhagic bowel syndrome	USA	2016-12-08				1	1	1				99.79	0	3
291	CHD16261R	GCF_017590795.1	PRJNA686134	SAMN17106913	245254	41	3392324			Cattle	Intestine of cattle with hemorrhagic bowel syndrome	USA	2016-11-02				1	1	1				98.67	12	7
292	CHD15884P	GCF_017590815.1	PRJNA686134	SAMN17106945	190757	139	3706779			Bird	Small intestine / Necrotic enteritis	USA	2018-11-09				1	1	1				99.65	0	5
293	CHD16255R	GCF_017590835.1	PRJNA686134	SAMN17106911	976459	28	3291020			Cattle	Intestine of cattle with hemorrhagic bowel syndrome	USA	2016-11-02				1	1	1				99.51	1	6
294	CHD16258R	GCF_017590845.1	PRJNA686134	SAMN17106912	890878	36	3408907			Cattle	Intestine of cattle with hemorrhagic bowel syndrome	USA	2016-11-02				1	1	1				99.72	1	3
295	CHD15851P	GCF_017590865.1	PRJNA686134	SAMN17106944	539823	91	3911180			Bird	Small intestine / Necrotic enteritis	USA	2018-11-09				1	1	1				99.65	1	4
296	CHD15829P	GCF_017590885.1	PRJNA686134	SAMN17106943	543070	115	3692524			Bird	Small intestine / Necrotic enteritis	USA	2018-11-09				1	1	1				99.65	1	4
297	CHD15813P	GCF_017590915.1	PRJNA686134	SAMN17106941	542762	63	3576368			Bird	Small intestine / Necrotic enteritis	USA	2018-11-09				1	1	1				99.79	0	3
298	CHD10486P	GCF_017590925.1	PRJNA686134	SAMN17106938	526892	62	3442935			Bird	Small intestine / Necrotic enteritis	USA	2018-07-20				1	1	1				99.58	0	6
299	CHD15820P	GCF_017590945.1	PRJNA686134	SAMN17106942	224069	104	3758130			Bird	Small intestine / Necrotic enteritis	USA	2018-11-09				1	1	1				99.44	2	6
300	CHD15809P	GCF_017590975.1	PRJNA686134	SAMN17106940	281705	42	3605388			Bird	Small intestine / Necrotic enteritis	USA	2018-11-09				1	1	1				99.79	0	3
301	CHD12845P	GCF_017590995.1	PRJNA686134	SAMN17106939	2114675	79	3616715			Bird	Small intestine / Necrotic enteritis	USA	2018-08-17				1	1	1				99.86	0	2
302	CHD10480P	GCF_017591015.1	PRJNA686134	SAMN17106936	411165	50	3651102			Bird	Small intestine / Necrotic enteritis	USA	2018-07-20				1	1	1				99.79	0	3
303	CHD10463P	GCF_017591035.1	PRJNA686134	SAMN17106935	2088101	31	3359834			Bird	Small intestine / Necrotic enteritis	USA	2018-07-20				1	1	1				99.79	0	3
304	CHD10481P	GCF_017591045.1	PRJNA686134	SAMN17106937	2088101	30	3358907			Bird	Small intestine / Necrotic enteritis	USA	2018-07-20				1	1	1				99.79	0	3
305	CHD10460P	GCF_017591055.1	PRJNA686134	SAMN17106934	546059	121	3682598			Bird	Small intestine / Necrotic enteritis	USA	2018-07-20				1	1	1				99.79	0	3
306	CHD10455P	GCF_017591095.1	PRJNA686134	SAMN17106933	364988	68	3551522			Bird	Small intestine / Necrotic enteritis	USA	2018-07-20				1	1	1				99.72	2	2
307	B20	GCF_017897335.1	PRJNA719605	SAMN18613975	2925822	2	2982563			Bird	Chicken feces	South Korea	2015-09-07				1	1	1				99.79	2	1
308	19TSBNCP	GCF_018135545.1	PRJNA721857	SAMN18740316	3318792	4	3435257			Cattle		China: Hebei province	2019-11-20				1	1	1				99.72	3	1
309	16SBCL610	SRR7601176	PRJNA471789	SAMN09721471	198319	38	3317584	64.4911	35.6077			France: Paris	2015				1	1	1				99.65	2	3
310	16SBCL600	SRR7601177	PRJNA471789	SAMN09721470	744051	31	3345090	89.5414	16.6506	Food	Poultry, sausage	France: Seine St Denis	2015				1	1	1				99.72	1	3
311	16SBCL629	SRR7601178	PRJNA471789	SAMN09721455	705399	21	3299724	89.75	13.8525	Food	Beef, meat	France: Paris	2015				1	1	1				99.44	0	8
312	17SBCL335	SRR7601179	PRJNA471789	SAMN09721454	674846	25	3344896	87.6318	29.6183	Food	Vegetables, white bean	France: Seine St Denis	2017				1	1	1				99.72	0	4
313	16SBCL816	SRR7601180	PRJNA471789	SAMN09721447	159806	39	3249699	89.3625	32.0661			France: Paris	2015				1	1	1				99.3	9	1
315	16SBCL578	SRR7601182	PRJNA471789	SAMN09721449	688943	25	3369673	89.0363	18.877	Food	Minced Pork	France: Val de Marne	2015				1	1	1				99.86	0	2
317	16SBCL1081	SRR7601184	PRJNA471789	SAMN09721451	391153	22	3304830	72.2317	321.808	Food	Poultry, turkey mixed dishes	France: Val de Marne	2016				1	1	1				99.72	0	4
318	16SBCL1078	SRR7601185	PRJNA471789	SAMN09721450	389768	23	3304856	70.3852	33.2226	Food	Poultry, turkey mixed dishes	France: Val de Marne	2016				1	1	1				99.72	0	4
319	16SBCL1592	SRR7601186	PRJNA471789	SAMN09721453	872782	19	3001276	88.6472	19.3413	Food	Vegetable, spicies	France: Paris	2016				1	1	1				98.39	9	14
320	16SBCL538	SRR7601187	PRJNA471789	SAMN09721452	1893157	18	3089649	93.384	18.2834	Food	Vegetables	France: Hauts de Seine	2015				1	1	1				98.53	9	12
321	16SBCL565	SRR7601188	PRJNA471789	SAMN09721429	58019	115	2932198	74.3985	35.8679	Food	Pork meat dishes	France: Seine St Denis	2015				1	1	1				99.72	3	1
322	16SBCL584	SRR7601189	PRJNA471789	SAMN09721428	42860	190	3187249	64.3537	39.8654	Food	Poultry, mixed turkey	France: Seine-et-Marne	2015				1	1	1				99.65	3	2
323	16SBCL106	SRR7601190	PRJNA471789	SAMN09721427	31442	187	2879476	43.1106	24.5891	Food	Vegetables sauce	France: Seine St Denis	2013				1	1	1				99.37	6	3
324	16SBCL945	SRR7601191	PRJNA471789	SAMN09721426	64299	94	2918238	89.366	24.7755	Food	Poultry meat dishes	France: Essonne	2015				1	1	1				99.58	0	6
325	16SBCL609	SRR7601192	PRJNA471789	SAMN09721433	62544	107	2920208	91.5319	24.416	Food	Vegetables, white bean	France: Val de Marne	2015				1	1	1				99.58	2	4
326	16SBCL605	SRR7601193	PRJNA471789	SAMN09721432	75414	79	2913977	91.8123	28.9831	Food	Vegetables, white bean	France: Val de Marne	2015				1	1	1				99.72	0	4
327	16SBCL577	SRR7601194	PRJNA471789	SAMN09721431	40400	123	2925258	63.0436	35.0044	Food	Minced Pork	France: Val de Marne	2015				1	1	1				99.44	7	1
328	16SBCL563	SRR7601195	PRJNA471789	SAMN09721430	59909	112	2977927	75.3099	36.4798	Food	Pork meat dishes	France: Seine St Denis	2015				1	1	1				99.93	0	1
329	17SBCL85	SRR7601196	PRJNA471789	SAMN09721473	344258	25	3379372	92.6968	21.5233	Food	Bovine, veal	France: Hauts de Seine	2018				1	1	1				99.79	0	3
330	17SBCL79	SRR7601197	PRJNA471789	SAMN09721472	868030	21	3378902	91.2193	17.819	Food	Bovine, veal	France: Hauts de Seine	2018				1	1	1				99.79	0	3
331	16SBCL608	SRR7601198	PRJNA471789	SAMN09721435	78875	96	2915685	92.2627	19.849	Food	Vegetables, white bean	France: Val de Marne	2015				1	1	1				99.44	3	5
332	16SBCL1126	SRR7601199	PRJNA471789	SAMN09721434	41414	122	2993377	74.4141	34.1034	Food	Poultry, minced turkey	France: Paris	2016				1	1	1				99.44	5	3
333	17SBCL67	SRR7601200	PRJNA471789	SAMN09721469	690302	24	3270488	88.1445	24.0545			France: Paris	2017				1	1	1				99.72	1	3
334	16SBCL1344	SRR7601201	PRJNA471789	SAMN09721468	460415	32	3378517	87.5945	25.8766	Food	Poultry, turkey meat	France: Seine St Denis	2016				1	1	1				99.86	1	1
335	16SBCL1142	SRR7601202	PRJNA471789	SAMN09721467	463110	24	3337549	89.5767	18.3132			France: Seine St Denis	2015				1	1	1				100	0	0
336	16SBCL1589	SRR7601203	PRJNA471789	SAMN09721466	228889	34	3387452	90.1984	19.9159	Food	Vegetable, spicies	France: Paris	2016				1	1	1				99.86	0	2
337	16SBCL621	SRR7601204	PRJNA471789	SAMN09721444	136583	50	3128507	91.1887	20.5304	Food	Vegetables, Hanout	France: Paris	2015				1	1	1				99.37	6	3
338	16SBCL111	SRR7601205	PRJNA471789	SAMN09721445	81717	87	3120896	61.2646	32.2996			France: Paris	2014				1	1	1				99.16	8	4
339	16SBCL1584	SRR7601206	PRJNA471789	SAMN09721438	50719	121	2920481	90.9911	19.7679	Food	Bovine, veal	France: Paris	2016				1	1	1				99.51	3	4
340	16SBCL592A	SRR7601207	PRJNA471789	SAMN09721439	52628	118	2891431	88.242	22.4813	Food	Poultry, minced chicken	France: Seine-et-Marne	2015				1	1	1				99.37	2	7
341	16SBCL109	SRR7601208	PRJNA471789	SAMN09721436	63987	113	2858628	73.8205	33.3145			France: Paris	2014				1	1	1				99.37	2	7
342	17SBCL19	SRR7601209	PRJNA471789	SAMN09721437	52034	112	2890550	92.7265	20.3163			France: Essonne	2016				1	1	1				99.65	2	3
343	16SBCL582	SRR7601210	PRJNA471789	SAMN09721442	39345	134	2914395	58.7946	58.2426	Food	Poultry, mixed turkey	France: Seine-et-Marne	2015				1	1	1				99.09	8	5
344	16SBCL591	SRR7601211	PRJNA471789	SAMN09721443	49099	120	2918255	68.3834	33.3787	Food	Poultry, minced chicken	France: Seine-et-Marne	2015				1	1	1				99.37	4	5
345	16SBCL585	SRR7601212	PRJNA471789	SAMN09721440	52557	118	2928975	90.2129	21.5179	Food	Poultry, turkey meat	France: Seine-et-Marne	2017				1	1	1				99.51	2	5
346	16SBCL599	SRR7601213	PRJNA471789	SAMN09721441	52483	118	2930280	89.5999	24.9215	Food	Poultry, mixed	France: Seine-et-Marne	2015				1	1	1				99.44	2	6
347	16SBCL1590	SRR7601214	PRJNA471789	SAMN09721464	180750	33	3165638	89.898	21.0895	Food	Vegetable, spicies	France: Paris	2016				1	1	1				99.79	1	2
348	16SBCL570	SRR7601215	PRJNA471789	SAMN09721465	706305	20	3397086	91.6617	22.405	Food	Spicies, vegatables	France: Paris	2015				1	1	1				99.93	0	1
349	16SBCL620	SRR7601216	PRJNA471789	SAMN09721456	466379	18	3310713	87.1733	23.8308	Food	Vegetables, Hanout	France: Paris	2015				1	1	1				99.79	0	3
350	16SBCL537	SRR7601217	PRJNA471789	SAMN09721457	428595	26	3229656	86.7133	20.38	Food	vegetables	France: Hauts de Seine	2015				1	1	1				99.65	0	5
351	16SBCL525	SRR7601218	PRJNA471789	SAMN09721458	288756	40	3374651	90.6637	19.55	Food	vegetables	France: Hauts de Seine	2016				1	1	1				99.65	0	5
352	16SBCL1141	SRR7601219	PRJNA471789	SAMN09721459	672836	18	3153260	88.6855	22.9996			France: Seine St Denis	2015				1	1	1				99.72	0	4
353	16SBCL1083	SRR7601220	PRJNA471789	SAMN09721460	348464	23	3245921	90.1997	24.3164	Food	Poultry, turkey mixed dishes	France: Val de Marne	2016				1	1	1				99.58	0	6
354	16SBCL596A	SRR7601221	PRJNA471789	SAMN09721461	239919	37	3365431	90.6797	21.8066	Food	Poultry, minced chicken	France: Seine-et-Marne	2015				1	1	1				99.51	0	7
355	16SBCL595	SRR7601222	PRJNA471789	SAMN09721462	713144	20	3275134	90.3736	24.1264	Food	Poultry, minced chicken	France: Seine-et-Marne	2015				1	1	1				99.65	0	5
356	16SBCL648	SRR7601223	PRJNA471789	SAMN09721463	225638	69	3475588	86.9192	27.5204			France: Paris	2016				1	1	1				99.65	0	5
357	16SBCL940	SRR7601224	PRJNA471789	SAMN09721425	64384	96	2907178	75.5306	34.5713	Food	Poultry meat dishes	France: Essonne	2015				1	1	1				99.65	1	4
358	16SBCL529	SRR7601225	PRJNA471789	SAMN09721424	59434	106	2917378	74.2311	35.708	Food	Poultry, curcuma	France: Paris	2016				1	1	1				99.79	0	3
359	16SBCL110	SRR7601226	PRJNA471789	SAMN09721417	71574	79	2825984	62.2443	30.9298			France: Paris	2014				1	1	1				99.3	0	10
360	16SBCL615	SRR7601227	PRJNA471789	SAMN09721416	69380	99	2940958	61.4199	33.3722	Food	Beef, mixed	France: Seine-et-Marne	2015				1	1	1				99.02	3	11
361	16SBCL624	SRR7601228	PRJNA471789	SAMN09721419	24385	213	2881404	47.0396	34.5223	Food	Pork	France: Seine-et-Marne	2015				1	1	1				97.2	26	14
362	16SBCL1431	SRR7601229	PRJNA471789	SAMN09721418	85611	71	2911962	94.063	17.3234	Food	Poultry, mixed dishes	France: Seine-et-Marne	2016				1	1	1				99.51	1	6
363	15SBCL1664	SRR7601230	PRJNA471789	SAMN09721421	57970	108	2906936	74.028	33.1373	Food	Poultry meat dishes	France: Val de Marne	2015				1	1	1				99.72	2	2
364	16SBCL627	SRR7601231	PRJNA471789	SAMN09721420	62963	97	2906870	76.2228	30.0958	Food	Pork	France: Seine-et-Marne	2015				1	1	1				99.16	1	11
365	16SBCL113	SRR7601232	PRJNA471789	SAMN09721423	60837	99	2907926	77.9007	29.8843	Food	Mixed pork meat	France: Seine-et-Marne	2014				1	1	1				99.86	0	2
366	16SBCL107	SRR7601233	PRJNA471789	SAMN09721422	66073	118	2901280	66.2379	34.0401	Food	Poultry meat	France: Paris	2013				1	1	1				99.37	4	5
367	NY82544306	SRR6443790	PRJNA420718	SAMN08225682	11796	360	2956230	39.3523	51.755	Food	steamship prime rib	USA:NY	2016	NY-1						1			91.33	123	1
368	NY87439332	SRR7271012	PRJNA420718	SAMN09281153	70531	81	3255419	29.6636	31.2984	Food	steamship prime rib	USA:NY	2016	NY-1						1			99.3	8	2
369	NY87437283	SRR7521595	PRJNA420718	SAMN09281168	86852	70	3269408	91.3632	112.828	Human	Human stool	USA:NY	2016	NY-1						1			99.44	6	2
370	NY87439973	SRR7270982	PRJNA420718	SAMN09281170	139186	69	3281425	89.8156	118.343	Food	steamship prime rib	USA:NY	2016	NY-1						1			99.44	7	1
371	NY82544264	SRR8877817	PRJNA420718	SAMN08225685	249226	49	3283893	31.8893	37.5002	Food	steamship prime rib	USA:NY	2016	NY-1						1			99.37	8	1
372	NY101030589	SRR8877825	PRJNA420718	SAMN11391118	51269	113	2893897	66.2878	105.095	Human	Human stool	USA:NY	2016	NY-10						1			99.3	5	5
373	NY101030933	SRR8877818	PRJNA420718	SAMN11391560	60666	104	2903575	64.6896	117.352	Food	corned beef	USA:NY	2016	NY-10						1			99.51	2	5
374	NY101030996	SRR8877820	PRJNA420718	SAMN11391116	53387	102	2902906	90.6707	146.564	Human	Human stool	USA:NY	2016	NY-10						1			99.51	2	5
375	NY101030881	SRR8877821	PRJNA420718	SAMN11391117	54049	104	2903167	92.4546	151.396	Food	Cabbage	USA:NY	2016	NY-10						1			99.51	2	5
376	NY101028250	SRR8877822	PRJNA420718	SAMN11391561	60666	100	2903142	83.2223	117.556	Food	potato	USA:NY	2016	NY-10						1			99.51	2	5
377	NY100891064	SRR8877827	PRJNA420718	SAMN11391115	138599	65	3219693	30.3893	46.2184	Human	Human stool	USA:NY	2016	NY-11						1			99.02	12	2
378	NY100891340	SRR8877863	PRJNA420718	SAMN11391566	489022	22	3207384	82.353	102.562	Human	Human stool	USA:NY	2016	NY-11						1			99.86	0	2
379	NY108483519	SRR10154217	PRJNA420718	SAMN12798057	222351	37	3418314	96.7476	164.424	Human	Human stool	USA:NY	2016	NY-12						1			99.58	2	4
380	NY108483572	SRR10154215	PRJNA420718	SAMN12798059	360421	28	3258124	93.617	104.2	Human	Human stool	USA:NY	2016	NY-12						1			99.72	0	4
381	NY108483066	SRR10154216	PRJNA420718	SAMN12798058	662115	30	3242502	93.5218	154.497	Human	Human stool	USA:NY	2016	NY-12						1			99.72	0	4
382	NY112800123	SRR11016314	PRJNA420718	SAMN13977030	140291	46	3105037	97.3577	47.4016	Human	Human stool	USA:NY	2016	NY-13						1			99.09	6	7
383	NY112800105	SRR11016315	PRJNA420718	SAMN13977029	227313	40	3374821	97.1532	42.9141	Human	Human stool	USA:NY	2016	NY-13						1			99.51	0	7
384	NY112800160	SRR11016312	PRJNA420718	SAMN13977032	811688	25	3381647	97.0055	36.9852	Human	Human stool	USA:NY	2016	NY-13						1			99.58	0	6
385	NY112800184	SRR11016310	PRJNA420718	SAMN13977034	473733	34	3447633	97.5858	58.3597	Human	Human stool	USA:NY	2016	NY-13						1			99.79	0	3
386	NY112800172	SRR11016311	PRJNA420718	SAMN13977033	425824	29	3262120	95.1654	43.7963	Human	Human stool	USA:NY	2016	NY-13						1			99.79	0	3
387	NY112800142	SRR11016313	PRJNA420718	SAMN13977031	208221	37	3382312	100.862	308.184	Human	Human stool	USA:NY	2016	NY-13						1			99.86	0	2
388	NY114387870	SRR11249259	PRJNA420718	SAMN14307983	65401	99	2892223	98.3848	70.9539	Human	Human stool	USA:NY	2016	NY-14						1			99.65	0	5
389	NY114387742	SRR11249260	PRJNA420718	SAMN14307982	65401	101	2891623	99.2604	61.1692	Human	Human stool	USA:NY	2016	NY-14						1			99.65	0	5
390	NY114387730	SRR11249261	PRJNA420718	SAMN14307981	64965	98	2892794	99.4083	65.2451	Human	Human stool	USA:NY	2016	NY-14						1			99.65	0	5
391	NY114383450	SRR11249262	PRJNA420718	SAMN14307980	72178	100	2892068	98.8269	64.4932	Food	Beef stew	USA:NY	2016	NY-14						1			99.65	0	5
392	NY82539716	SRR6443833	PRJNA420718	SAMN08225680	38201	162	2954632	93.8316	148.527	Food	Mexican Corn	USA:NY	2010	NY-2						1			99.44	6	2
393	NY83890009	SRR7065974	PRJNA420718	SAMN08466888	78436	84	2848499	68.7295	84.5251	Human	Human stool	USA:NY	2010	NY-2						1			99.72	2	2
394	NY83889968	SRR7066604	PRJNA420718	SAMN08568262	61151	97	2964347	79.9515	89.8158	Human	Human stool	USA:NY	2010	NY-2						1			99.79	0	3
395	NY82540322	SRR6443834	PRJNA420718	SAMN08225683	26401	217	3170447	94.1531	164.238	Food	Roasted beef	USA:NY	2010	NY-3						1			98.32	21	3
396	NY83901777	SRR7066505	PRJNA420718	SAMN08466957	80979	76	3215425	63.6901	73.632	Human	Human stool	USA:NY	2010	NY-3						1			99.37	4	5
397	NY83899388	SRR7066549	PRJNA420718	SAMN08466954	98920	59	3199742	91.5466	84.5364	Human	Human stool	USA:NY	2010	NY-3						1			99.51	5	2
398	NY82539841	SRR6445099	PRJNA420718	SAMN08225672	77283	84	3455263	96.1515	168.329	Food	Pulled Pork	USA:NY	2010	NY-4						1			99.44	4	4
399	NY82540082	SRR6445041	PRJNA420718	SAMN08225673	67892	104	3538717	103.99	173.311	Food	Chicken	USA:NY	2010	NY-4						1			99.51	3	4
400	NY82540577	SRR6445047	PRJNA420718	SAMN08225677	25098	218	2955456	95.1048	167.611	Food	Corn I (Cup)	USA:NY	2010	NY-5						1			99.44	7	1
401	NY82540655	SRR6445098	PRJNA420718	SAMN08225675	37454	162	2979903	95.3242	166.015	Food	Corn II (Tray)	USA:NY	2010	NY-5						1			99.58	5	1
402	NY108494244	SRR10154211	PRJNA420718	SAMN12798063	64174	90	2881893	99.1412	208.081	Human	Human stool	USA:NY	2019	NY-6						1			99.79	0	3
403	NY108483647	SRR10154213	PRJNA420718	SAMN12798061	60752	97	2883105	99.4172	160.033	Human	Human stool	USA:NY	2019	NY-6						1			99.79	0	3
404	NY108483588	SRR10154214	PRJNA420718	SAMN12798060	64229	83	2871726	98.95	176.164	Human	Human stool	USA:NY	2019	NY-6						1			99.79	0	3
405	NY82540943	SRR6445049	PRJNA420718	SAMN08225687	32912	190	3231483	92.7054	151.42	Food	Prime rib	USA:NY	2011	NY-7						1			98.6	17	3
406	NY83906252	SRR7066524	PRJNA420718	SAMN08466889	40985	137	3237030	70.1155	102.843	Human	Human stool	USA:NY	2011	NY-7						1			98.74	15	3
407	NY83906307	SRR7066509	PRJNA420718	SAMN08568260	173982	54	3259144	63.808	53.0494	Human	Human stool	USA:NY	2011	NY-7						1			99.37	6	3
408	NY83906155	SRR7066580	PRJNA420718	SAMN08466892	95003	57	3259807	82.6104	124.568	Human	Human stool	USA:NY	2011	NY-7						1			99.37	6	3
409	NY82581450	SRR8877819	PRJNA420718	SAMN08225667	32645	151	2750353	91.0596	159.441	Food	Gravy	USA:NY	2016	NY-9						1			97	36	7
410	NY84139376	SRR7066526	PRJNA420718	SAMN08467234	49902	114	2758214	85.297	127.452	Human	Human stool	USA:NY	2016	NY-9						1			97.2	33	7
411	NY84139829	SRR6985971	PRJNA420718	SAMN08467236	130198	60	2761384	97.9211	155.153	Human	Human stool	USA:NY	2016	NY-9						1			97.48	29	7
412	NY82541376	SRR8877856	PRJNA420718	SAMN08225676	37469	164	2913646	82.4489	109.856	Food	Mashed Potatoes	USA:NY	2016	NY-9						1			99.09	5	8
413	NY84141319	SRR6930187	PRJNA420718	SAMN08466975	81389	74	2925556	97.5126	186.037	Human	Human stool	USA:NY	2016	NY-9						1			99.23	3	8
414	NY84141151	SRR6930169	PRJNA420718	SAMN08466965	98168	71	2925795	95.4775	153.786	Human	Human stool	USA:NY	2016	NY-9						1			99.44	1	7
415	NY84140474	SRR6985953	PRJNA420718	SAMN08466974	107322	66	2925588	95.2675	127.649	Human	Human stool	USA:NY	2016	NY-9						1			99.44	1	7
416	NY84139156	SRR7066496	PRJNA420718	SAMN08467239	107322	71	2926321	84.6376	132.293	Human	Human stool	USA:NY	2016	NY-9						1			99.37	2	7
417	NY84139278	SRR7066607	PRJNA420718	SAMN08466963	107328	74	2925873	83.3834	137.202	Human	Human stool	USA:NY	2016	NY-9						1			99.37	2	7
418	NY84139692	SRR6986379	PRJNA420718	SAMN08467235	186169	42	3346029	97.8449	98.6274	Human	Human stool	USA:NY	2016	NY-9						1			99.51	0	7
419	PH004	ERR3377407	PRJEB25764	SAMEA5717842	64084	108	2899242	100.471	120.344	Human	Individual 1 (gastroenteritis)	UK:South East	2011	FP-1							1		99.23	6	5
420	PH006	ERR3377408	PRJEB25764	SAMEA5717843	63802	99	2904621	101.882	88.55	Human	Individual 3 (gastroenteritis)	UK:South East	2011	FP-1							1		99.51	3	4
421	PH005	ERR3377409	PRJEB25764	SAMEA5717844	64084	96	2903621	101.989	93.1522	Human	Individual 2 (gastroenteritis)	UK:South East	2011	FP-1							1		99.51	3	4
422	PH007	ERR3377406	PRJEB25764	SAMEA5717841	63489	98	2904784	100.677	98.4829	Food	Curry goat	UK:South East	2011	FP-1							1		99.51	3	4
423	PH091	ERR3377413	PRJEB25764	SAMEA5717848	8705	576	3262281	44.5695	32.018	Human	Individual 1 (gastroenteritis)	UK:London	2013	FP-2							1		95.39	63	3
424	PH095	ERR3377412	PRJEB25764	SAMEA5717847	10430	554	3316729	52.8788	42.8252	Human	Individual 5 (gastroenteritis)	UK:London	2013	FP-2							1		96.93	39	5
425	PH092	ERR3377411	PRJEB25764	SAMEA5717846	14645	407	3337065	36.5765	28.3881	Human	Individual 2 (gastroenteritis)	UK:London	2013	FP-2							1		98.18	22	4
426	PH014	ERR3377410	PRJEB25764	SAMEA5717845	1014672	50	3410363	93.699	72.2101	Human	Individual 2 (gastroenteritis)	UK:London	2013	FP-2							1		99.72	0	4
427	PH024	ERR3377414	PRJEB25764	SAMEA5717849	159016	45	3320829	95.3412	77.7192	Human	Individual 3 (gastroenteritis)	UK:North east	2014	FP-3							1		99.3	7	3
428	PH025	ERR3377415	PRJEB25764	SAMEA5717850	240259	43	3320893	92.7556	79.677	Human	Individual 4 (gastroenteritis)	UK:North east	2014	FP-3							1		99.3	7	3
429	PH022	ERR3377417	PRJEB25764	SAMEA5717852	206616	46	3321114	92.1278	69.3976	Human	Individual 1 (gastroenteritis)	UK:North east	2014	FP-3							1		99.3	7	3
430	PH023	ERR3377416	PRJEB25764	SAMEA5717851	163437	46	3319453	94.7444	72.7226	Human	Individual 2 (gastroenteritis)	UK:North east	2014	FP-3							1		99.3	7	3
431	PH026	ERR3377418	PRJEB25764	SAMEA5717853	227145	43	3321904	93.068	42.4741	Food	Cooked sliced beef	UK:North east	2014	FP-3							1		99.3	7	3
432	PH107	ERR3377422	PRJEB25764	SAMEA5717857	31533	248	2885797	52.4556	45.6032	Human	Individual 6 (gastroenteritis)	UK:London	2014	FP-4							1		98.6	14	6
433	PH104	ERR3377421	PRJEB25764	SAMEA5717856	30494	206	2902193	64.5752	52.4672	Human	Individual 1 (gastroenteritis)	UK:London	2014	FP-4							1		98.74	12	6
434	PH105	ERR3377423	PRJEB25764	SAMEA5717858	14843	336	2888484	59.5156	68.0401	Human	Individual 3 (gastroenteritis)	UK:North East	2014	FP-4							1		98.67	14	5
435	PH029	ERR3377420	PRJEB25764	SAMEA5717855	77418	110	2926673	101.459	103.205	Human	Individual 5 (gastroenteritis)	UK:London	2014	FP-4							1		98.81	11	6
436	PH028	ERR3377419	PRJEB25764	SAMEA5717854	81405	97	2950017	99.7155	70.9783	Human	Individual 4 (gastroenteritis)	UK:London	2014	FP-4							1		99.58	0	6
437	PH117	ERR3377427	PRJEB25764	SAMEA5717862	24414	259	3251878	84.422	57.2784	Human	Individual 1 (gastroenteritis)	UK:North East	2015	FP-6							1		98.53	17	4
438	PH119	ERR3377426	PRJEB25764	SAMEA5717861	33979	199	3262413	70.5067	53.9227	Human	Individual 3 (gastroenteritis)	UK:North East	2015	FP-6							1		98.6	15	5
439	PH118	ERR3377425	PRJEB25764	SAMEA5717860	30230	195	3253878	89.3422	64.5614	Human	Individual 2 (gastroenteritis)	UK:North East	2015	FP-6							1		98.95	11	4
440	PH156	ERR3377443	PRJEB25764	SAMEA5717878	20548	265	3146377	67.4534	308.143	Human	Individual 8 (gastroenteritis)	UK:North East	2015	FP-7							1		98.46	13	9
441	PH045	ERR3377435	PRJEB25764	SAMEA5717870	177955	40	3187007	95.2053	123.882	Human	Individual 8 (gastroenteritis)	UK:North East	2015	FP-7							1		99.09	6	7
442	PH155	ERR3377442	PRJEB25764	SAMEA5717877	29874	204	3394761	64.2713	125.919	Human	Individual 8 (gastroenteritis)	UK:North East	2015	FP-7							1		99.58	4	2
443	PH154	ERR3377441	PRJEB25764	SAMEA5717876	41102	160	3396465	96.4815	155.155	Human	Individual (gastroenteritis)	UK:North East	2015	FP-7							1		99.72	1	3
444	PH037	ERR3377430	PRJEB25764	SAMEA5717865	273469	36	3418148	92.8912	85.5755	Human	Individual 3 (gastroenteritis)	UK:North East	2015	FP-7							1		99.79	0	3
445	PH035	ERR3377434	PRJEB25764	SAMEA5717869	494302	32	3418432	93.0222	105.887	Human	Individual 1 (gastroenteritis)	UK:North East	2015	FP-7							1		99.86	0	2
446	PH036	ERR3377432	PRJEB25764	SAMEA5717867	273469	33	3418389	94.8733	81.9965	Human	Individual 2 (gastroenteritis)	UK:North East	2015	FP-7							1		99.86	0	2
447	PH042	ERR3377436	PRJEB25764	SAMEA5717871	273543	38	3418925	92.608	149.615	Human	Individual 11 (gastroenteritis)	UK:North East	2015	FP-7							1		99.86	0	2
448	PH039	ERR3377428	PRJEB25764	SAMEA5717863	273469	38	3418189	94.9725	79.6964	Human	Individual 4 (gastroenteritis)	UK:North East	2015	FP-7							1		99.86	0	2
449	PH048	ERR3377437	PRJEB25764	SAMEA5717872	494302	36	3418384	95.3107	108.709	Human	Individual 12 (gastroenteritis)	UK:North East	2015	FP-7							1		99.86	0	2
450	PH046	ERR3377438	PRJEB25764	SAMEA5717873	273362	36	3418185	93.3489	117.376	Human	Individual 9 (gastroenteritis)	UK:North East	2015	FP-7							1		99.86	0	2
451	PH044	ERR3377431	PRJEB25764	SAMEA5717866	494302	36	3417613	93.2303	94.8194	Human	Individual 8 (gastroenteritis)	UK:North East	2015	FP-7							1		99.86	0	2
452	PH043	ERR3377439	PRJEB25764	SAMEA5717874	273229	36	3417452	94.501	151.52	Human	Individual 7 (gastroenteritis)	UK:North East	2015	FP-7							1		99.86	0	2
453	PH040	ERR3377429	PRJEB25764	SAMEA5717864	494302	36	3419163	93.2885	111.69	Human	Individual 5 (gastroenteritis)	UK:North East	2015	FP-7							1		99.86	0	2
454	PH041	ERR3377433	PRJEB25764	SAMEA5717868	494302	35	3418308	93.5279	73.1091	Human	Individual 6 (gastroenteritis)	UK:North East	2015	FP-7							1		99.86	0	2
455	PH047	ERR3377440	PRJEB25764	SAMEA5717875	273469	36	3418158	92.6715	172.811	Human	Individual 10 (gastroenteritis)	UK:North East	2015	FP-7							1		99.86	0	2
456	PH122	ERR3377447	PRJEB25764	SAMEA5717882	18424	343	3234122	54.6329	41.6448	Food	Lamb	UK:South West	2015	FP-8							1		98.11	23	4
457	PH121	ERR3377446	PRJEB25764	SAMEA5717881	19080	303	3202432	75.7451	61.4747	Food	Lamb	UK:South West	2015	FP-8							1		98.6	16	4
458	PH120	ERR3377445	PRJEB25764	SAMEA5717880	49252	141	3228387	60.2931	41.8375	Human	Individual 2 (gastroenteritis)	UK:South West	2015	FP-8							1		99.3	6	4
459	PH050	ERR3377444	PRJEB25764	SAMEA5717879	132759	59	3294945	96.4599	57.7383	Human	Individual 1 (gastroenteritis)	UK:South West	2015	FP-8							1		99.37	5	4
460	PH124	ERR3377450	PRJEB25764	SAMEA5717885	45442	152	3418068	73.8269	47.5886	Human	Individual 2 (gastroenteritis)	UK:North east	2015	FP-9							1		99.09	7	6
461	PH123	ERR3377451	PRJEB25764	SAMEA5717886	42129	171	3425066	75.4971	50.224	Human	Individual 1 (gastroenteritis)	UK:North east	2015	FP-9							1		99.09	7	6
462	PH055	ERR3377448	PRJEB25764	SAMEA5717883	899536	20	3437278	98.8305	46.082	Human	Individual 3 (gastroenteritis)	UK:North east	2015	FP-9							1		99.3	4	6
463	PH054	ERR3377449	PRJEB25764	SAMEA5717884	899546	22	3437620	79.3307	74.9502	Food	Chicken curry	UK:North east	2015	FP-9							1		99.3	4	6
464	PH056	ERR3377461	PRJEB25764	SAMEA5717896	191381	43	3397970	93.069	111.91	Human	Individual 1 (gastroenteritis)	UK:North east	2015	FP-10							1		99.44	4	4
465	PH058	ERR3377460	PRJEB25764	SAMEA5717895	2147331	17	3391548	95.0096	50.9459	Human	Individual 3 (gastroenteritis)	UK:North east	2015	FP-10							1		99.72	0	4
466	PH059	ERR3377463	PRJEB25764	SAMEA5717898	2100451	21	3393578	94.8074	49.8249	Human	Individual 4 (gastroenteritis)	UK:North east	2015	FP-10							1		99.72	0	4
467	PH068	ERR3377462	PRJEB25764	SAMEA5717897	988446	18	3391717	92.133	51.6282	Human	Individual 12 (gastroenteritis)	UK:North east	2015	FP-10							1		99.72	0	4
468	PH057	ERR3377452	PRJEB25764	SAMEA5717887	938156	23	3391555	95.0479	45.9794	Human	Individual 2 (gastroenteritis)	UK:North east	2015	FP-10							1		99.72	0	4
469	PH066	ERR3377453	PRJEB25764	SAMEA5717888	988339	18	3391483	94.419	44.6551	Food	3 birds roast	UK:North east	2015	FP-10							1		99.65	0	5
470	PH063	ERR3377454	PRJEB25764	SAMEA5717889	941053	21	3391870	94.5895	47.1579	Human	Individual 8 (gastroenteritis)	UK:North east	2015	FP-10							1		99.72	0	4
471	PH060	ERR3377455	PRJEB25764	SAMEA5717890	988446	20	3391863	94.1823	43.4153	Human	Individual 5 (gastroenteritis)	UK:North east	2015	FP-10							1		99.72	0	4
472	PH061	ERR3377456	PRJEB25764	SAMEA5717891	1852710	16	3391648	94.7843	49.2757	Human	Individual 6 (gastroenteritis)	UK:North east	2015	FP-10							1		99.72	0	4
473	PH065	ERR3377457	PRJEB25764	SAMEA5717892	2147604	17	3392581	94.5367	50.5418	Human	Individual 10 (gastroenteritis)	UK:North east	2015	FP-10							1		99.72	0	4
474	PH062	ERR3377458	PRJEB25764	SAMEA5717893	2147377	18	3391418	93.631	47.6276	Human	Individual 7 (gastroenteritis)	UK:North east	2015	FP-10							1		99.72	0	4
475	PH067	ERR3377459	PRJEB25764	SAMEA5717894	665188	15	3391602	93.7007	47.8838	Human	Individual 11 (gastroenteritis)	UK:North east	2015	FP-10							1		99.72	0	4
476	PH126	ERR3377466	PRJEB25764	SAMEA5717901	12108	475	3371164	58.4949	41.3673	Human	Individual 2 (gastroenteritis)	UK:Newcastle	2016	FP-11							1		96.51	44	6
477	PH125	ERR3377465	PRJEB25764	SAMEA5717900	13562	413	3373185	52.8301	41.5567	Human	Individual 1 (gastroenteritis)	UK:Newcastle	2015	FP-11							1		97.48	32	4
478	PH127	ERR3377464	PRJEB25764	SAMEA5717899	24596	215	2882613	62.1624	65.3928	Human	Individual 3 (gastroenteritis)	UK:Newcastle	2016	FP-11							1		98.74	14	4
479	PH132	ERR3377472	PRJEB25764	SAMEA5717907	11408	492	3342682	80.0558	75.5126	Human	Individual 6 (gastroenteritis)	UK:West Midlands	2016	FP-12							1		96.44	47	4
480	PH133	ERR3377470	PRJEB25764	SAMEA5717905	18478	378	3400452	94.772	95.9087	Food	Cooked meat	UK:West Midlands	2016	FP-12							1		98.32	21	3
481	PH129	ERR3377469	PRJEB25764	SAMEA5717904	20741	301	3418981	82.1582	66.503	Human	Individual 2 (gastroenteritis)	UK:West Midlands	2016	FP-12							1		98.53	18	3
482	PH128	ERR3377471	PRJEB25764	SAMEA5717906	14470	398	3409768	65.2513	46.9402	Human	Individual 1 (gastroenteritis)	UK:West Midlands	2016	FP-12							1		98.46	20	2
483	PH130	ERR3377468	PRJEB25764	SAMEA5717903	25998	254	3420093	70.8573	52.3795	Human	Individual 3 (gastroenteritis)	UK:West Midlands	2016	FP-12							1		99.02	12	2
484	PH134	ERR3377467	PRJEB25764	SAMEA5717902	32810	196	3428633	84.2303	59.9412	Food	Cooked turkey	UK:West Midlands	2016	FP-12							1		99.23	9	2
485	PH135	ERR3377474	PRJEB25764	SAMEA5717909	15757	341	2843438	64.1528	74.8048	Human	Individual 1 (gastroenteritis)	UK:London	2016	FP-13							1		96.58	45	4
486	PH136	ERR3377473	PRJEB25764	SAMEA5717908	18131	302	2864276	80.8195	87.7521	Human	Individual 2 (gastroenteritis)	UK:London	2016	FP-13							1		97.83	28	3
487	PH080	ERR3377477	PRJEB25764	SAMEA5717912	78330	76	2962909	99.2042	114.148	Human	Individual 2 (gastroenteritis)	UK:North West	2017	FP-14							1		99.72	2	2
488	PH078	ERR3377476	PRJEB25764	SAMEA5717911	82777	79	2966201	95.9481	78.2487	Human	Individual 1 (gastroenteritis)	UK:North West	2017	FP-14							1		99.79	1	2
489	PH081	ERR3377475	PRJEB25764	SAMEA5717910	80785	77	2964333	96.288	96.4826	Human	Individual 3 (gastroenteritis)	UK:North West	2017	FP-14							1		99.79	1	2
490	PH096	ERR3377372	PRJEB25764	SAMEA5717807	25472	253	3402969	67.0151	44.7033	Human	Individual 1 (gastroenteritis)	UK:North east	2013	CH-1								1	98.81	13	4
491	PH015	ERR3377371	PRJEB25764	SAMEA5717806	78383	102	3026561	98.9019	79.971	Human	Individual (gastroenteritis)	UK:North east	2013	CH-1								1	98.88	11	5
492	PH018	ERR3377375	PRJEB25764	SAMEA5717810	2077625	20	3467600	92.4152	53.1038	Human	Individual 2 (gastroenteritis)	UK:North east	2014	CH-2								1	99.65	0	5
493	PH019	ERR3377376	PRJEB25764	SAMEA5717811	2077625	22	3472803	94.4593	54.092	Human	Individual 3 (gastroenteritis)	UK:North east	2014	CH-2								1	99.72	0	4
494	PH016	ERR3377373	PRJEB25764	SAMEA5717808	2081894	26	3478188	104.529	116.957	Human	Individual 1 (gastroenteritis)	UK:North east	2014	CH-2								1	99.65	0	5
495	PH017	ERR3377374	PRJEB25764	SAMEA5717809	829965	21	3283170	94.1696	46.5112	Human	Individual 2 (gastroenteritis)	UK:North east	2014	CH-2								1	99.93	0	1
496	PH097	ERR3377379	PRJEB25764	SAMEA5717814	14059	429	3336446	59.209	44.6178	Human	Individual 3 (gastroenteritis)	UK:North east	2014	CH-3								1	97.48	31	5
497	PH020	ERR3377377	PRJEB25764	SAMEA5717812	177863	37	3387193	95.8268	71.0469	Human	Individual 1 (gastroenteritis)	UK:North east	2014	CH-3								1	99.65	0	5
498	PH021	ERR3377378	PRJEB25764	SAMEA5717813	177861	44	3438644	96.8507	44.9321	Human	Individual 2 (gastroenteritis)	UK:North east	2014	CH-3								1	99.72	0	4
499	PH100	ERR3377381	PRJEB25764	SAMEA5717816	31026	183	3341178	77.7322	49.0154	Human	Individual 1 (gastroenteritis)	UK:North east	2014	CH-5								1	99.37	3	6
500	PH101	ERR3377382	PRJEB25764	SAMEA5717817	81293	86	3469398	105.692	73.0113	Human	Individual 2 (gastroenteritis)	UK:North east	2014	CH-5								1	99.72	0	4
501	PH103	ERR3377384	PRJEB25764	SAMEA5717819	18754	325	3415114	43.3378	29.9903	Human	Individual 2 (gastroenteritis)	UK:North east	2014	CH-6								1	98.11	22	5
502	PH102	ERR3377383	PRJEB25764	SAMEA5717818	19825	301	3386924	79.0155	55.8376	Human	Individual 1 (gastroenteritis)	UK:North east	2014	CH-6								1	98.53	16	5
503	PH033	ERR3377388	PRJEB25764	SAMEA5717823	57008	122	3115517	94.0373	97.567	Human	Individual 2 (gastroenteritis)	UK:North east	2014	CH-7								1	98.88	11	5
504	PH030	ERR3377385	PRJEB25764	SAMEA5717820	938455	23	3426448	95.1032	47.6115	Human	Individual 1 (gastroenteritis)	UK:North east	2014	CH-7								1	99.72	0	4
505	PH031	ERR3377386	PRJEB25764	SAMEA5717821	2036904	21	3426912	95.9784	46.0989	Human	Individual 1 (gastroenteritis)	UK:North east	2014	CH-7								1	99.72	0	4
506	PH052	ERR3377390	PRJEB25764	SAMEA5717825	464185	31	3473871	96.0903	63.955	Human	Individual 2 (gastroenteritis)	UK:North east	2015	CH-8								1	99.65	0	5
507	PH053	ERR3377391	PRJEB25764	SAMEA5717826	2079036	31	3476762	93.9055	68.6303	Human	Individual 3 (gastroenteritis)	UK:North east	2015	CH-8								1	99.65	0	5
508	PH051	ERR3377389	PRJEB25764	SAMEA5717824	417690	20	3467564	95.0897	69.5548	Human	Individual 1 (gastroenteritis)	UK:North east	2015	CH-8								1	99.79	0	3
509	PH072	ERR3377392	PRJEB25764	SAMEA5717827	242878	42	3467250	112.93	79.2659	Human	Individual 2 (gastroenteritis)	UK:North east	2016	CH-9								1	99.58	1	5
510	PH074	ERR3377394	PRJEB25764	SAMEA5717829	463939	35	3515143	95.9426	63.9669	Human	Individual 4 (gastroenteritis)	UK:North east	2016	CH-9								1	99.65	0	5
511	PH075	ERR3377395	PRJEB25764	SAMEA5717830	486131	38	3526248	95.6417	56.3717	Human	Individual 5 (gastroenteritis)	UK:North east	2016	CH-9								1	99.72	0	4
512	PH076	ERR3377396	PRJEB25764	SAMEA5717831	486120	35	3437421	94.9836	51.5443	Human	Individual 6 (gastroenteritis)	UK:North east	2016	CH-9								1	99.72	0	4
513	PH077	ERR3377397	PRJEB25764	SAMEA5717832	2081450	23	3480180	88.4152	105.129	Human	Individual 7 (gastroenteritis)	UK:North east	2016	CH-9								1	99.72	0	4
514	PH073	ERR3377393	PRJEB25764	SAMEA5717828	486232	37	3526818	95.9556	68.5488	Human	Individual 3 (gastroenteritis)	UK:North east	2016	CH-9								1	99.72	0	4
515	PH140	ERR3377400	PRJEB25764	SAMEA5717835	22046	287	3372459	66.718	46.709	Human	Individual 3 (gastroenteritis)	UK:Wales	2016	CH-10								1	98.67	16	3
516	PH138	ERR3377398	PRJEB25764	SAMEA5717833	26275	242	3431387	80.0915	59.5672	Human	Individual 1 (gastroenteritis)	UK:Wales	2016	CH-10								1	99.51	3	4
517	PH139	ERR3377399	PRJEB25764	SAMEA5717834	67252	95	3393518	61.5443	36.2805	Human	Individual 2 (gastroenteritis)	UK:Wales	2016	CH-10								1	99.72	1	3
518	PH083	ERR3377402	PRJEB25764	SAMEA5717837	964993	20	3402711	95.5912	61.4166	Human	Individual 2 (gastroenteritis)	UK:North east	2017	CH-11								1	99.37	0	9
519	PH084	ERR3377403	PRJEB25764	SAMEA5717838	2110715	19	3383660	95.7535	48.299	Human	Individual 3 (gastroenteritis)	UK:North east	2017	CH-11								1	99.44	0	8
520	PH082	ERR3377401	PRJEB25764	SAMEA5717836	454256	21	3383519	97.5996	44.291	Human	Individual 1 (gastroenteritis)	UK:North east	2017	CH-11								1	99.65	0	5
521	PH085	ERR3377404	PRJEB25764	SAMEA5717839	965004	20	3383588	98.7369	57.8841	Human	Individual 4 (gastroenteritis)	UK:North east	2017	CH-11								1	99.65	0	5
* The sequencing depth is given only for data for which the raw reads were available and processed. The calculation was based on mapping the raw sequencing reads to the assembled genomes. The BAM files generated with Shovill were parsed with Qualimap to report these values.

## Sheet: Table S1b
Table S1b: Characteristics of the 1431 core genome multilocus sequence typing (cgMLST) genes.
Target	Gene	Product	Target gene coordinates	Gene orientation	Target sequence length (nt)	GC content (%)	Number of Samples with target gene being typeable (evaluation set =282 genomes)	Alignment length of the 282 genomes of the evaluation set (nt)	Variation in the gene lengths between the genomes (maximum - minimum)	No. different alleles	Discriminatory index	(Confidence intervall [95% CI])	PHI recombination test	p-value PHI recombination test
CPF_RS00015		DNA polymerase III subunit beta	2079 - 3179	forward	1101	28.16	282	1101	0	57	0.904	[0.879 - 0.929]	1.40e-01	n.s.
CPF_RS00020	yaaA	S4 domain-containing protein YaaA	3305 - 3511	forward	207	28.99	282	207	0	20	0.67	[0.626 - 0.714]	--	--
CPF_RS00025	recF	DNA replication/repair protein RecF	3567 - 4652	forward	1086	24.22	280	1086	0	37	0.764	[0.722 - 0.806]	1.89e-01	n.s.
CPF_RS00030		DUF370 domain-containing protein	4666 - 4926	forward	261	29.89	282	261	0	4	0.292	[0.231 - 0.353]	--	--
CPF_RS00035	gyrB	DNA topoisomerase (ATP-hydrolyzing) subunit B	5166 - 7079	forward	1914	33.44	282	1914	0	82	0.939	[0.92 - 0.958]	5.19e-02	n.s.
CPF_RS00070		HD domain-containing protein	15422 - 15925	forward	504	23.81	275	505	1	53	0.923	[0.901 - 0.945]	3.30e-06	***
CPF_RS00075		UPF0182 family protein	16274 - 19030	forward	2757	27.89	274	2757	0	107	0.974	[0.967 - 0.981]	7.17e-25	***
CPF_RS00080		FAD-dependent oxidoreductase	19273 - 20667	forward	1395	28.24	281	1395	0	89	0.932	[0.911 - 0.953]	1.44e-01	n.s.
CPF_RS00085		DUF1667 domain-containing protein	20680 - 20913	forward	234	28.63	281	234	0	25	0.83	[0.802 - 0.859]	8.55e-01	n.s.
CPF_RS00090	serS	serine--tRNA ligase	21265 - 22542	forward	1278	32.71	281	1278	0	81	0.924	[0.902 - 0.945]	6.96e-02	n.s.
CPF_RS00125		hypothetical protein	24351 - 24533	reverse	183	19.67	276	183	1	34	0.873	[0.844 - 0.902]	--	--
CPF_RS00130		metallophosphoesterase family protein	24771 - 25652	forward	882	26.3	278	882	0	80	0.944	[0.929 - 0.958]	3.82e-16	***
CPF_RS00145		CCA tRNA nucleotidyltransferase	33434 - 34702	reverse	1269	25.69	281	1269	0	101	0.98	[0.975 - 0.984]	1.13e-11	***
CPF_RS00150		HD domain-containing protein	34818 - 35810	forward	993	30.11	277	993	1	94	0.974	[0.968 - 0.98]	7.88e-05	***
CPF_RS00155		L,D-transpeptidase	35842 - 37002	reverse	1161	27.3	282	1161	9	103	0.964	[0.954 - 0.974]	9.01e-23	***
CPF_RS00160	pepT	peptidase T	37194 - 38414	forward	1221	30.63	274	1225	4	100	0.97	[0.962 - 0.978]	5.25e-07	***
CPF_RS00165		DegV family protein	38520 - 39395	reverse	876	30.14	280	876	1	90	0.966	[0.959 - 0.974]	7.83e-06	***
CPF_RS00175		DUF1887 family protein	39832 - 40971	forward	1140	25.18	281	1140	0	101	0.973	[0.966 - 0.979]	1.92e-10	***
CPF_RS00180		phosphatidylserine decarboxylase	41086 - 41970	reverse	885	27.91	282	885	0	79	0.96	[0.952 - 0.969]	7.68e-02	n.s.
CPF_RS00185		TetR/AcrR family transcriptional regulator	42133 - 42702	forward	570	25.79	278	570	1	46	0.923	[0.909 - 0.936]	6.25e-02	n.s.
CPF_RS00195		HlyC/CorC family transporter	42977 - 44242	forward	1266	30.25	282	1266	0	80	0.951	[0.94 - 0.962]	3.41e-12	***
CPF_RS00200		nucleoside deaminase	44245 - 44676	forward	432	34.03	282	432	0	60	0.95	[0.942 - 0.959]	1.14e-01	n.s.
CPF_RS00205		hypothetical protein	44739 - 45197	forward	459	26.8	282	459	0	40	0.919	[0.907 - 0.932]	1.58e-01	n.s.
CPF_RS00215		glucosaminidase domain-containing protein	45785 - 46447	forward	663	35.29	281	669	12	82	0.963	[0.956 - 0.971]	2.72e-05	***
CPF_RS00225		zinc dependent phospholipase C family protein	48363 - 49559	forward	1197	33.58	281	1197	0	98	0.958	[0.944 - 0.972]	1.35e-03	**
CPF_RS00230		GTP-binding protein	49747 - 50673	forward	927	26.97	282	927	3	93	0.959	[0.946 - 0.971]	1.44e-07	***
CPF_RS00235		hypothetical protein	50693 - 51277	forward	585	26.15	282	585	0	88	0.941	[0.922 - 0.96]	2.52e-03	**
CPF_RS00240		permease	51280 - 52173	forward	894	29.08	282	894	0	93	0.964	[0.955 - 0.973]	2.43e-03	**
CPF_RS00245		hypothetical protein	52186 - 52905	forward	720	24.86	282	720	0	82	0.941	[0.924 - 0.958]	1.16e-03	**
CPF_RS00250		prolipoprotein diacylglyceryl transferase	53171 - 53959	forward	789	29.66	282	789	3	87	0.958	[0.945 - 0.97]	1.46e-03	**
CPF_RS00265	brnQ	branched-chain amino acid transport system II carrier protein	55675 - 56961	forward	1287	30.15	281	1287	0	93	0.96	[0.949 - 0.97]	2.90e-25	***
CPF_RS00270		dihydrofolate reductase	57107 - 57592	reverse	486	22.84	280	486	0	82	0.958	[0.948 - 0.968]	5.72e-09	***
CPF_RS00275	dnaX	DNA polymerase III subunit gamma/tau	57783 - 59426	forward	1644	30.9	280	1644	0	97	0.941	[0.922 - 0.96]	4.18e-10	***
CPF_RS00280		YbaB/EbfC family nucleoid-associated protein	59538 - 59876	forward	339	38.35	281	339	0	6	0.356	[0.291 - 0.421]	1.00e+00	n.s.
CPF_RS00285	recR	recombination protein RecR	59974 - 60570	forward	597	31.99	281	597	0	78	0.93	[0.91 - 0.951]	9.45e-04	***
CPF_RS00290		YaaL family protein	60796 - 61074	forward	279	25.45	281	279	0	21	0.728	[0.679 - 0.778]	9.52e-01	n.s.
CPF_RS00295	bofA	pro-sigmaK processing inhibitor BofA family protein	61090 - 61368	forward	279	28.67	281	279	0	39	0.893	[0.872 - 0.913]	1.55e-01	n.s.
CPF_RS00305		hypothetical protein	62939 - 63118	forward	180	30	281	180	0	14	0.769	[0.741 - 0.797]	--	--
CPF_RS00310		hypothetical protein	63187 - 63369	forward	183	28.96	281	183	0	17	0.831	[0.805 - 0.858]	--	--
CPF_RS00330		5'-methylthioadenosine/adenosylhomocysteine nucleosidase	67045 - 67740	reverse	696	34.2	281	696	0	70	0.948	[0.936 - 0.961]	1.24e-01	n.s.
CPF_RS00335		tRNA threonylcarbamoyladenosine dehydratase	68118 - 68879	forward	762	31.63	280	762	0	71	0.921	[0.899 - 0.942]	4.03e-01	n.s.
CPF_RS00345		GNAT family N-acetyltransferase	70361 - 71299	forward	939	26.09	280	939	0	91	0.964	[0.956 - 0.973]	3.12e-04	***
CPF_RS00350		deoxynucleoside kinase	71319 - 72002	forward	684	29.97	278	684	0	67	0.907	[0.885 - 0.929]	1.12e-02	*
CPF_RS00375		PRD domain-containing protein	77726 - 78574	forward	849	27.44	273	849	3	64	0.913	[0.89 - 0.937]	7.22e-05	***
CPF_RS00380		PTS glucose transporter subunit IIA	78607 - 79086	reverse	480	31.25	280	480	0	35	0.785	[0.742 - 0.829]	5.33e-01	n.s.
CPF_RS00385		PTS transporter subunit EIIC	79744 - 81189	forward	1446	32.64	280	1446	0	77	0.913	[0.887 - 0.938]	3.49e-07	***
CPF_RS00390		TetR/AcrR family transcriptional regulator	81258 - 81776	reverse	519	22.93	275	519	0	38	0.833	[0.8 - 0.866]	4.44e-03	**
CPF_RS00415	fusA	elongation factor G	87896 - 89986	forward	2091	30.94	278	2091	0	103	0.968	[0.958 - 0.979]	1.51e-11	***
CPF_RS00420		hypothetical protein	90409 - 90645	forward	237	24.05	281	237	0	19	0.678	[0.623 - 0.734]	3.72e-01	n.s.
CPF_RS00425		ROK family protein	90897 - 91844	forward	948	35.65	281	948	1	36	0.828	[0.798 - 0.858]	2.81e-01	n.s.
CPF_RS00435		histidine phosphatase family protein	93261 - 93884	forward	624	26.6	282	624	6	59	0.921	[0.901 - 0.941]	1.44e-01	n.s.
CPF_RS00530		hypothetical protein	117490 - 117762	forward	273	27.47	281	273	0	33	0.875	[0.847 - 0.903]	7.54e-03	**
CPF_RS00535		L-lactate dehydrogenase	118161 - 119114	reverse	954	32.91	281	954	0	77	0.947	[0.934 - 0.959]	1.21e-02	*
CPF_RS00565		hypothetical protein	125634 - 125918	reverse	285	27.02	280	285	0	25	0.706	[0.651 - 0.761]	6.11e-04	***
CPF_RS00570	hydG	[FeFe] hydrogenase H-cluster radical SAM maturase HydG	126740 - 128161	reverse	1422	31.65	282	1422	0	109	0.973	[0.965 - 0.981]	9.45e-12	***
CPF_RS00575		CopG family transcriptional regulator	128267 - 128518	reverse	252	32.14	282	252	0	18	0.694	[0.638 - 0.749]	5.50e-05	***
CPF_RS00615		response regulator transcription factor	135917 - 136597	forward	681	29.66	282	681	0	99	0.976	[0.971 - 0.981]	2.16e-06	***
CPF_RS00620		sensor histidine kinase	136594 - 137607	forward	1014	26.73	281	1014	0	126	0.981	[0.976 - 0.986]	4.57e-23	***
CPF_RS00680		DMT family transporter	154296 - 155189	reverse	894	29.98	280	894	0	116	0.966	[0.955 - 0.977]	6.76e-18	***
CPF_RS00685		competence/damage-inducible protein A	155518 - 156756	forward	1239	33.41	281	1239	0	132	0.982	[0.976 - 0.988]	1.27e-12	***
CPF_RS00690		CPBP family intramembrane metalloprotease	157407 - 158333	forward	927	27.83	281	927	0	92	0.968	[0.96 - 0.976]	8.02e-10	***
CPF_RS00695		rubrerythrin family protein	159162 - 159749	forward	588	32.48	281	588	0	58	0.916	[0.897 - 0.936]	2.51e-02	*
CPF_RS00700		2'-5' RNA ligase family protein	159913 - 160458	reverse	546	29.49	282	546	0	89	0.945	[0.931 - 0.959]	5.97e-01	n.s.
CPF_RS00775		TVP38/TMEM64 family protein	177937 - 178614	forward	678	30.24	275	678	0	89	0.963	[0.954 - 0.973]	4.28e-10	***
CPF_RS00855		class I SAM-dependent methyltransferase	202287 - 202910	forward	624	31.09	276	624	0	64	0.943	[0.932 - 0.954]	8.18e-01	n.s.
CPF_RS00860		PLP-dependent transferase	202974 - 204128	forward	1155	30.74	276	1155	0	89	0.966	[0.958 - 0.975]	6.87e-08	***
CPF_RS00870		S-ribosylhomocysteine lyase	205108 - 205563	forward	456	30.04	276	456	0	59	0.948	[0.938 - 0.958]	7.77e-02	n.s.
CPF_RS00875		alpha/beta hydrolase	205912 - 206886	forward	975	29.13	282	975	0	102	0.96	[0.949 - 0.972]	1.62e-18	***
CPF_RS00880		ABC-2 family transporter protein	207270 - 208061	reverse	792	31.31	282	792	0	96	0.969	[0.962 - 0.976]	6.46e-03	**
CPF_RS00885		ABC-2 family transporter protein	208066 - 208884	reverse	819	27.84	282	819	0	93	0.955	[0.944 - 0.966]	2.43e-04	***
CPF_RS00890		ATP-binding cassette domain-containing protein	208887 - 209912	reverse	1026	29.43	281	1026	0	98	0.973	[0.967 - 0.979]	1.10e-07	***
CPF_RS00895		NAD(P)H-dependent oxidoreductase	210223 - 210891	forward	669	28.85	275	669	0	66	0.956	[0.946 - 0.966]	8.68e-04	***
CPF_RS00900		N-acetylmannosamine-6-phosphate 2-epimerase	211176 - 211841	forward	666	33.18	281	666	0	62	0.946	[0.933 - 0.958]	4.50e-02	*
CPF_RS00905		N-acetylneuraminate lyase	211878 - 212744	forward	867	30.68	282	867	0	70	0.949	[0.937 - 0.961]	1.52e-04	***
CPF_RS00910		sodium:solute symporter	212848 - 214365	forward	1518	32.02	282	1518	0	75	0.941	[0.924 - 0.959]	1.03e-08	***
CPF_RS00915		YhcH/YjgK/YiaL family protein	214476 - 214928	forward	453	27.81	282	453	0	49	0.898	[0.876 - 0.921]	1.91e-01	n.s.
CPF_RS00920		ROK family protein	215084 - 215971	forward	888	31.42	282	888	0	84	0.93	[0.908 - 0.951]	1.82e-02	*
CPF_RS00925		MurR/RpiR family transcriptional regulator	216162 - 217001	forward	840	27.74	281	840	1	77	0.934	[0.916 - 0.952]	1.47e-04	***
CPF_RS00930		hypothetical protein	217188 - 217577	reverse	390	26.67	272	390	1	31	0.816	[0.777 - 0.854]	6.41e-01	n.s.
CPF_RS00940		energy-coupling factor ABC transporter permease	223602 - 224345	forward	744	33.33	280	744	0	47	0.913	[0.896 - 0.93]	2.68e-05	***
CPF_RS00950	cbiQ	cobalt ECF transporter T component CbiQ	224640 - 225410	forward	771	25.81	281	771	0	82	0.958	[0.947 - 0.968]	3.53e-01	n.s.
CPF_RS00955		ATP-binding cassette domain-containing protein	225425 - 226282	forward	858	30.65	279	858	0	79	0.959	[0.949 - 0.969]	6.48e-04	***
CPF_RS00965		5'-nucleotidase, lipoprotein e(P4) family	227239 - 228102	reverse	864	31.13	276	864	0	75	0.91	[0.884 - 0.937]	1.39e-06	***
CPF_RS00970		peptidoglycan DD-metalloendopeptidase family protein	228325 - 229524	reverse	1200	30.5	279	1206	6	74	0.871	[0.837 - 0.904]	9.49e-03	**
CPF_RS00975		hypothetical protein	230210 - 230866	forward	657	24.51	277	657	0	54	0.865	[0.829 - 0.901]	1.66e-01	n.s.
CPF_RS01010		hypothetical protein	239731 - 240312	forward	582	28.35	279	582	0	62	0.934	[0.917 - 0.95]	1.52e-01	n.s.
CPF_RS01015		PAS domain S-box protein	240450 - 242825	reverse	2376	24.07	258	2377	3	114	0.967	[0.956 - 0.978]	0.00e+00	***
CPF_RS01020		acyltransferase family protein	243192 - 244250	forward	1059	24.74	274	1059	0	69	0.937	[0.92 - 0.954]	4.60e-01	n.s.
CPF_RS01030		hypothetical protein	244718 - 245599	forward	882	21.2	274	882	3	87	0.954	[0.941 - 0.967]	1.77e-02	*
CPF_RS01035		hypothetical protein	245627 - 247825	forward	2199	26.74	281	2199	11	122	0.983	[0.979 - 0.988]	0.00e+00	***
CPF_RS01045		mechanosensitive ion channel	249255 - 250070	reverse	816	30.27	282	816	0	82	0.93	[0.907 - 0.953]	1.55e-01	n.s.
CPF_RS01050		biliverdin-producing heme oxygenase	250644 - 251288	reverse	645	27.13	282	645	0	63	0.946	[0.933 - 0.959]	3.74e-03	**
CPF_RS01060		AAA family ATPase	252899 - 256417	forward	3519	27.99	280	3519	1	133	0.985	[0.982 - 0.989]	0.00e+00	***
CPF_RS01065		acetate kinase	256823 - 258019	forward	1197	30.24	280	1198	1	100	0.97	[0.962 - 0.978]	2.04e-05	***
CPF_RS01070		helix-turn-helix transcriptional regulator	258066 - 258824	reverse	759	24.64	275	759	8	93	0.968	[0.961 - 0.976]	1.48e-03	**
CPF_RS01080		NEAT domain-containing protein	261265 - 261912	forward	648	29.63	274	648	0	79	0.947	[0.932 - 0.961]	2.56e-02	*
CPF_RS01085		class D sortase	261914 - 262477	forward	564	27.66	274	564	0	60	0.924	[0.908 - 0.939]	1.28e-02	*
CPF_RS01095		iron ABC transporter permease	263365 - 264351	forward	987	31.81	274	987	0	80	0.948	[0.934 - 0.961]	1.82e-02	*
CPF_RS01100		ABC transporter ATP-binding protein	264352 - 265131	forward	780	27.44	274	780	0	85	0.962	[0.951 - 0.972]	3.03e-08	***
CPF_RS01105		ABC transporter ATP-binding protein/permease	265170 - 266900	forward	1731	28.77	282	1731	6	112	0.965	[0.955 - 0.975]	3.14e-14	***
CPF_RS01110		ABC transporter ATP-binding protein	266901 - 268589	forward	1689	29.48	282	1689	0	107	0.962	[0.95 - 0.974]	2.09e-04	***
CPF_RS01120		nitrous oxide-stimulated promoter family protein	268955 - 269251	forward	297	25.93	282	297	0	57	0.93	[0.915 - 0.945]	4.45e-01	n.s.
CPF_RS01125		(2Fe-2S)-binding protein	269379 - 269564	forward	186	27.42	280	186	0	49	0.903	[0.88 - 0.926]	--	--
CPF_RS01135		MFS transporter	271479 - 272816	reverse	1338	33.03	281	1338	0	83	0.916	[0.89 - 0.942]	3.20e-04	***
CPF_RS01140		ABC transporter substrate-binding protein	273017 - 274036	reverse	1020	30.29	277	1020	2	96	0.954	[0.94 - 0.969]	2.08e-10	***
CPF_RS01150		HAMP domain-containing histidine kinase	274798 - 276228	reverse	1431	26.21	280	1431	3	90	0.92	[0.896 - 0.944]	2.99e-21	***
CPF_RS01160		cation:proton antiporter	277181 - 278380	forward	1200	30	282	1200	0	100	0.952	[0.939 - 0.965]	1.58e-24	***
CPF_RS01175		hypothetical protein	279534 - 280310	forward	777	26.77	282	777	0	72	0.878	[0.846 - 0.911]	4.40e-02	*
CPF_RS01180		hypothetical protein	280728 - 282158	forward	1431	27.32	282	1431	0	96	0.936	[0.916 - 0.956]	1.80e-14	***
CPF_RS01185		OmpA family protein	282161 - 282853	forward	693	29.44	282	693	0	77	0.887	[0.856 - 0.918]	7.40e-04	***
CPF_RS01215		EAL domain-containing protein	287113 - 289440	reverse	2328	24.66	277	2328	1	117	0.979	[0.974 - 0.985]	0.00e+00	***
CPF_RS01220		tetratricopeptide repeat protein	289694 - 290962	forward	1269	24.43	281	1269	0	94	0.954	[0.94 - 0.968]	2.34e-15	***
CPF_RS01230		Hsp70 family protein	291570 - 293297	forward	1728	30.67	281	1728	0	102	0.931	[0.909 - 0.954]	1.88e-11	***
CPF_RS01235		hypothetical protein	293315 - 294049	forward	735	22.04	279	741	6	95	0.928	[0.905 - 0.95]	7.39e-07	***
CPF_RS01240		capsular polysaccharide biosynthesis protein	294321 - 295094	forward	774	28.42	280	774	0	90	0.933	[0.914 - 0.952]	5.09e-15	***
CPF_RS01250		hypothetical protein	296804 - 297250	reverse	447	22.6	253	447	0	49	0.926	[0.912 - 0.94]	5.26e-03	**
CPF_RS01255		hypothetical protein	297388 - 297573	forward	186	26.88	282	186	0	13	0.576	[0.514 - 0.637]	--	--
CPF_RS01260		spore coat protein	297586 - 297834	forward	249	32.93	282	249	0	26	0.739	[0.688 - 0.79]	4.07e-01	n.s.
CPF_RS01285		CarD family transcriptional regulator	301552 - 302058	forward	507	27.81	281	507	0	51	0.908	[0.89 - 0.925]	6.50e-02	n.s.
CPF_RS01290		mechanosensitive ion channel family protein	302242 - 303378	forward	1137	25.86	281	1137	0	89	0.948	[0.93 - 0.965]	1.56e-06	***
CPF_RS01295		copper homeostasis protein CutC	303375 - 303998	forward	624	29.65	279	624	0	77	0.934	[0.918 - 0.951]	6.99e-08	***
CPF_RS01315		uracil-DNA glycosylase	306730 - 307407	reverse	678	29.5	282	678	0	69	0.928	[0.913 - 0.944]	3.94e-02	*
CPF_RS01345		peroxiredoxin	316026 - 316493	reverse	468	25.64	253	471	3	40	0.894	[0.871 - 0.917]	3.55e-01	n.s.
CPF_RS01350		peptidylprolyl isomerase	317140 - 317886	forward	747	31.06	280	747	0	30	0.792	[0.753 - 0.832]	8.61e-01	n.s.
CPF_RS01355		ABC transporter permease	318350 - 319162	forward	813	29.15	280	813	0	50	0.893	[0.871 - 0.915]	4.94e-01	n.s.
CPF_RS01360		ATP-binding cassette domain-containing protein	319180 - 320352	forward	1173	29.41	279	1174	1	72	0.928	[0.908 - 0.949]	5.10e-02	n.s.
CPF_RS01365		glycosyltransferase	320366 - 321649	forward	1284	27.65	280	1284	0	64	0.935	[0.922 - 0.949]	2.53e-04	***
CPF_RS01370		glycosyltransferase	321668 - 322903	forward	1236	27.59	280	1236	3	68	0.955	[0.946 - 0.964]	7.05e-03	**
CPF_RS01375		ABC transporter ATP-binding protein	322917 - 324098	forward	1182	29.61	280	1182	0	72	0.944	[0.931 - 0.958]	4.32e-02	*
CPF_RS01380		glycosyltransferase	324213 - 325646	forward	1434	25.1	279	1434	0	90	0.963	[0.954 - 0.971]	1.09e-09	***
CPF_RS01385		HAD family phosphatase	325782 - 326435	reverse	654	30.12	280	654	0	66	0.931	[0.917 - 0.945]	2.88e-02	*
CPF_RS01400		hypothetical protein	328565 - 328855	forward	291	26.46	279	291	0	23	0.802	[0.778 - 0.827]	8.41e-01	n.s.
CPF_RS01415	rsmI	16S rRNA (cytidine(1402)-2'-O)-methyltransferase	331285 - 332127	forward	843	28.71	279	843	0	71	0.942	[0.929 - 0.956]	3.15e-03	**
CPF_RS01425		DUF1836 domain-containing protein	333343 - 333942	forward	600	29	282	600	0	28	0.598	[0.533 - 0.663]	5.26e-02	n.s.
CPF_RS01430		aldose 1-epimerase family protein	333978 - 334853	reverse	876	26.83	262	876	0	82	0.957	[0.945 - 0.968]	2.55e-03	**
CPF_RS01435		LCP family protein	334964 - 335986	reverse	1023	30.11	279	1024	2	77	0.954	[0.942 - 0.966]	8.28e-16	***
CPF_RS01440		YihY/virulence factor BrkB family protein	336162 - 337013	forward	852	27.11	282	852	0	76	0.932	[0.916 - 0.948]	2.86e-03	**
CPF_RS01450		single-stranded DNA-binding protein	338214 - 338558	forward	345	29.28	282	345	0	43	0.884	[0.86 - 0.908]	4.68e-01	n.s.
CPF_RS01455		FprA family A-type flavoprotein	338634 - 339833	reverse	1200	31.58	282	1200	0	51	0.897	[0.879 - 0.914]	6.67e-01	n.s.
CPF_RS01475		bifunctional ADP-dependent NAD(P)H-hydrate dehydratase/NAD(P)H-hydrate epimerase	344857 - 346356	forward	1500	28.6	274	1502	3	86	0.936	[0.916 - 0.957]	2.47e-05	***
CPF_RS01480		hypothetical protein	346417 - 347010	forward	594	25.76	280	594	0	42	0.897	[0.877 - 0.917]	2.63e-02	*
CPF_RS01485		hypothetical protein	347257 - 347499	forward	243	29.63	282	243	0	15	0.526	[0.46 - 0.593]	2.39e-01	n.s.
CPF_RS01490		type II toxin-antitoxin system PemK/MazF family toxin	347505 - 347858	forward	354	30.79	282	354	0	20	0.83	[0.807 - 0.853]	2.36e-01	n.s.
CPF_RS01495		transketolase	348296 - 349120	forward	825	35.52	282	825	0	39	0.875	[0.852 - 0.897]	2.40e-01	n.s.
CPF_RS01500		transketolase family protein	349120 - 350064	forward	945	34.39	282	945	0	39	0.837	[0.809 - 0.865]	1.94e-01	n.s.
CPF_RS01505		YitT family protein	350291 - 351148	forward	858	29.95	282	858	0	70	0.945	[0.93 - 0.96]	4.06e-03	**
CPF_RS01515		ABC transporter permease	352030 - 352938	forward	909	32.12	282	912	3	59	0.909	[0.885 - 0.932]	4.53e-01	n.s.
CPF_RS01520		S41 family peptidase	353027 - 354313	forward	1287	31.55	282	1287	0	75	0.879	[0.845 - 0.913]	1.44e-04	***
CPF_RS01525		membrane protein	354336 - 355616	forward	1281	28.02	281	1281	0	81	0.93	[0.911 - 0.948]	1.32e-10	***
CPF_RS01530	uvrB	excinuclease ABC subunit UvrB	355704 - 357683	forward	1980	32.07	282	1980	0	109	0.964	[0.952 - 0.975]	7.00e-17	***
CPF_RS01535		DegV family protein	357949 - 358800	forward	852	32.39	282	852	0	77	0.938	[0.921 - 0.955]	6.09e-08	***
CPF_RS01550		alpha/beta hydrolase	361573 - 362577	forward	1005	30.15	282	1005	0	90	0.961	[0.952 - 0.971]	1.16e-16	***
CPF_RS01555		DNA mismatch repair protein MutS	362736 - 364301	forward	1566	26.5	279	1566	1	111	0.979	[0.974 - 0.985]	0.00e+00	***
CPF_RS01560		FadR family transcriptional regulator	364316 - 365002	forward	687	29.55	281	687	0	82	0.963	[0.954 - 0.971]	1.18e-01	n.s.
CPF_RS01580		FAD-binding protein	368854 - 370254	forward	1401	30.84	279	1401	0	101	0.961	[0.949 - 0.973]	2.75e-10	***
CPF_RS01585		TIGR03987 family protein	370338 - 370736	reverse	399	31.33	281	399	0	42	0.87	[0.843 - 0.896]	1.95e-01	n.s.
CPF_RS01605		DUF975 family protein	372975 - 373649	forward	675	28.44	279	675	4	78	0.945	[0.932 - 0.958]	7.19e-04	***
CPF_RS01615		cation-translocating P-type ATPase	374562 - 377219	reverse	2658	31.23	280	2658	5	118	0.979	[0.974 - 0.985]	1.27e-17	***
CPF_RS01620		TIGR00266 family protein	377756 - 378556	forward	801	37.45	282	801	3	95	0.976	[0.971 - 0.981]	6.70e-06	***
CPF_RS01625		xanthine phosphoribosyltransferase	379116 - 379688	forward	573	28.97	281	573	0	73	0.958	[0.95 - 0.967]	4.06e-02	*
CPF_RS01640		TIGR00341 family protein	383008 - 384312	reverse	1305	27.51	281	1305	0	102	0.975	[0.969 - 0.981]	3.77e-14	***
CPF_RS01645		TldD/PmbA family protein	384584 - 385969	forward	1386	34.05	278	1386	0	97	0.971	[0.963 - 0.978]	5.57e-19	***
CPF_RS01650		TldD/PmbA family protein	385985 - 387334	forward	1350	30.22	280	1350	0	103	0.975	[0.969 - 0.981]	6.86e-35	***
CPF_RS01655		bifunctional aspartate transaminase/aspartate 4-decarboxylase	387643 - 389229	forward	1587	30.06	273	1588	1	97	0.963	[0.954 - 0.973]	6.69e-33	***
CPF_RS01710	uvrA	excinuclease ABC subunit UvrA	399068 - 401887	forward	2820	32.41	276	2820	5	113	0.974	[0.967 - 0.981]	6.13e-27	***
CPF_RS01715		FHA domain-containing protein	402221 - 402655	forward	435	30.34	282	435	0	17	0.681	[0.632 - 0.731]	5.69e-01	n.s.
CPF_RS01720		FtsW/RodA/SpoVE family cell cycle protein	402669 - 403898	forward	1230	29.51	282	1230	0	68	0.953	[0.943 - 0.963]	9.43e-21	***
CPF_RS01725		penicillin-binding protein	403899 - 405362	forward	1464	33.54	282	1464	0	93	0.961	[0.952 - 0.97]	3.31e-03	**
CPF_RS01730	uvrC	excinuclease ABC subunit UvrC	405519 - 407381	forward	1863	31.99	282	1863	0	122	0.975	[0.969 - 0.982]	1.10e-29	***
CPF_RS01735	murB	UDP-N-acetylmuramate dehydrogenase	407530 - 408444	forward	915	31.91	282	915	0	62	0.935	[0.921 - 0.949]	1.04e-04	***
CPF_RS01740	rapZ	RNase adapter RapZ	408684 - 409568	forward	885	30.73	282	885	0	71	0.929	[0.911 - 0.947]	1.07e-01	n.s.
CPF_RS01750	whiA	DNA-binding protein WhiA	410913 - 411863	forward	951	31.55	282	951	0	74	0.916	[0.892 - 0.939]	1.09e-02	*
CPF_RS01755		hypothetical protein	412037 - 412591	forward	555	28.47	282	555	0	77	0.932	[0.914 - 0.95]	2.87e-01	n.s.
CPF_RS01775	pfkA	6-phosphofructokinase	418374 - 419333	forward	960	34.69	281	960	0	55	0.904	[0.882 - 0.925]	2.00e-01	n.s.
CPF_RS01780	pyk	pyruvate kinase	419427 - 420830	forward	1404	36.75	281	1404	0	65	0.919	[0.902 - 0.937]	6.23e-01	n.s.
CPF_RS01785		DUF1540 domain-containing protein	421410 - 421766	forward	357	31.65	279	358	1	56	0.913	[0.894 - 0.933]	8.63e-04	***
CPF_RS01790		SDR family oxidoreductase	422075 - 422872	forward	798	29.2	281	798	0	92	0.956	[0.944 - 0.969]	4.74e-10	***
CPF_RS01800		PLP-dependent aminotransferase family protein	425211 - 426773	forward	1563	28.6	274	1563	3	115	0.975	[0.967 - 0.983]	8.54e-22	***
CPF_RS01840		oleate hydratase	439756 - 441549	forward	1794	32.89	280	1794	0	117	0.974	[0.967 - 0.981]	7.52e-16	***
CPF_RS01850		ABC transporter ATP-binding protein	443674 - 445455	forward	1782	29.8	279	1782	0	109	0.976	[0.97 - 0.982]	6.33e-16	***
CPF_RS01855		rubrerythrin	445536 - 445934	reverse	399	27.82	275	400	1	60	0.925	[0.911 - 0.938]	3.35e-02	*
CPF_RS01885		GntR family transcriptional regulator	451426 - 452157	reverse	732	27.87	280	732	0	89	0.956	[0.945 - 0.967]	1.07e-05	***
CPF_RS01890	udp	uridine phosphorylase	452392 - 453177	forward	786	34.35	280	786	0	64	0.937	[0.924 - 0.95]	2.15e-01	n.s.
CPF_RS01895		phosphopentomutase	453344 - 454534	forward	1191	32.75	280	1191	0	90	0.956	[0.945 - 0.967]	2.25e-02	*
CPF_RS01900		amino acid permease	454962 - 456407	reverse	1446	32.37	278	1446	0	83	0.943	[0.93 - 0.956]	3.84e-04	***
CPF_RS01905		histidine decarboxylase, pyruvoyl type	456453 - 457415	reverse	963	33.54	264	963	2	86	0.945	[0.931 - 0.958]	2.60e-07	***
CPF_RS01910		metallophosphoesterase	457883 - 458716	forward	834	28.3	278	834	0	85	0.949	[0.938 - 0.961]	4.35e-06	***
CPF_RS01920	nadA	quinolinate synthase NadA	460631 - 461536	forward	906	28.81	281	906	0	72	0.848	[0.808 - 0.887]	7.73e-03	**
CPF_RS01935		purine permease	463973 - 465331	reverse	1359	36.06	275	1359	1	91	0.964	[0.956 - 0.972]	4.08e-09	***
CPF_RS01955		hypothetical protein	468492 - 468809	forward	318	21.38	281	321	3	47	0.925	[0.911 - 0.94]	9.91e-03	**
CPF_RS01970	brnQ	branched-chain amino acid transport system II carrier protein	470911 - 472248	forward	1338	30.94	278	1338	3	95	0.961	[0.951 - 0.971]	1.43e-05	***
CPF_RS01975		YitT family protein	472504 - 473376	forward	873	30.01	279	873	0	72	0.953	[0.943 - 0.962]	3.37e-12	***
CPF_RS02080		carbonic anhydrase	495028 - 495588	forward	561	31.73	282	561	0	67	0.927	[0.913 - 0.942]	7.82e-05	***
CPF_RS02085		putative ABC transporter permease	495732 - 496370	forward	639	27.39	280	639	0	77	0.956	[0.946 - 0.966]	1.64e-14	***
CPF_RS02090		zinc ribbon domain-containing protein	496395 - 496784	forward	390	27.18	264	390	0	68	0.953	[0.942 - 0.964]	7.49e-04	***
CPF_RS02095	htpG	molecular chaperone HtpG	497117 - 498988	forward	1872	26.87	282	1872	3	108	0.97	[0.962 - 0.978]	2.98e-28	***
CPF_RS02110		LacI family DNA-binding transcriptional regulator	501760 - 502752	forward	993	28.9	282	993	0	86	0.97	[0.964 - 0.976]	2.03e-12	***
CPF_RS02115		alpha-glucosidase	503188 - 504852	forward	1665	30.99	282	1665	0	111	0.971	[0.964 - 0.978]	2.69e-18	***
CPF_RS02120		PTS transporter subunit EIIC	505111 - 506766	forward	1656	33.15	282	1659	3	102	0.976	[0.97 - 0.981]	5.68e-11	***
CPF_RS02140		UvrD-helicase domain-containing protein	510845 - 513457	forward	2613	27.55	266	2613	0	130	0.983	[0.978 - 0.988]	0.00e+00	***
CPF_RS02145	trmB	tRNA (guanosine(46)-N7)-methyltransferase TrmB	513634 - 514293	forward	660	29.09	281	660	0	90	0.964	[0.954 - 0.974]	3.26e-03	**
CPF_RS02150		glycoside hydrolase family 125 protein	514812 - 516095	forward	1284	31.46	280	1284	0	124	0.983	[0.979 - 0.988]	1.04e-19	***
CPF_RS02155		hypothetical protein	516563 - 517141	forward	579	26.6	269	579	4	76	0.955	[0.945 - 0.966]	2.83e-02	*
CPF_RS02160		hypothetical protein	517919 - 518446	forward	528	24.05	280	528	0	80	0.965	[0.958 - 0.973]	4.14e-02	*
CPF_RS02170		hypothetical protein	519284 - 520126	forward	843	25.27	277	843	0	101	0.964	[0.954 - 0.974]	2.02e-04	***
CPF_RS02175		alpha/beta fold hydrolase	520409 - 521248	forward	840	25.48	282	840	0	103	0.962	[0.952 - 0.972]	1.86e-08	***
CPF_RS02190		hypothetical protein	523551 - 523886	reverse	336	24.7	282	336	0	27	0.664	[0.608 - 0.721]	2.06e-03	**
CPF_RS02195		YtxH domain-containing protein	523892 - 524308	reverse	417	29.74	282	417	0	29	0.701	[0.649 - 0.753]	1.79e-01	n.s.
CPF_RS02200		HlyC/CorC family transporter	524854 - 526191	forward	1338	28.33	282	1338	0	110	0.977	[0.971 - 0.983]	3.91e-02	*
CPF_RS02220		nitrite reductase	530086 - 530775	forward	690	33.33	282	690	0	117	0.98	[0.975 - 0.985]	2.28e-05	***
CPF_RS02225		(2Fe-2S)-binding protein	530965 - 531138	forward	174	33.33	281	174	0	11	0.529	[0.46 - 0.597]	--	--
CPF_RS02260	yiaY	L-threonine dehydrogenase	535649 - 536797	forward	1149	32.38	275	1149	0	134	0.986	[0.981 - 0.99]	6.65e-06	***
CPF_RS02265		CGGC domain-containing protein	536987 - 537310	forward	324	30.86	278	327	5	80	0.966	[0.958 - 0.974]	7.53e-02	n.s.
CPF_RS02465	srtB	class B sortase	588204 - 588953	reverse	750	24.93	279	751	1	119	0.975	[0.967 - 0.984]	3.59e-31	***
CPF_RS02505		SGNH/GDSL hydrolase family protein	596119 - 596925	forward	807	26.15	275	807	0	110	0.972	[0.963 - 0.981]	0.00e+00	***
CPF_RS02510		PTS sugar transporter subunit IIA	597293 - 597736	forward	444	30.63	282	444	0	92	0.973	[0.966 - 0.979]	2.53e-04	***
CPF_RS02515		PTS sugar transporter subunit IIB	597914 - 598186	forward	273	29.3	281	275	2	48	0.949	[0.941 - 0.958]	6.56e-01	n.s.
CPF_RS02520		PTS ascorbate transporter subunit IIC	598227 - 599498	forward	1272	28.93	282	1272	0	133	0.986	[0.982 - 0.99]	1.63e-11	***
CPF_RS02530		MarR family transcriptional regulator	600784 - 601230	reverse	447	27.29	248	447	1	58	0.946	[0.935 - 0.957]	4.02e-02	*
CPF_RS02535		ABC transporter ATP-binding protein	601555 - 603852	forward	2298	31.59	281	2298	0	145	0.982	[0.975 - 0.989]	3.81e-12	***
CPF_RS02545		hypothetical protein	606198 - 607079	forward	882	22.11	256	894	12	109	0.974	[0.965 - 0.982]	3.29e-08	***
CPF_RS02550		AEC family transporter	607334 - 608383	forward	1050	28.86	282	1050	0	106	0.967	[0.956 - 0.977]	4.02e-03	**
CPF_RS02555		lactate dehydrogenase	608710 - 609708	forward	999	31.83	282	999	0	94	0.961	[0.95 - 0.973]	2.20e-06	***
CPF_RS02560		sensor histidine kinase	610004 - 611554	forward	1551	27.08	279	1551	1	112	0.973	[0.964 - 0.982]	2.81e-14	***
CPF_RS02565		response regulator	611554 - 612222	forward	669	28.7	281	669	0	89	0.959	[0.947 - 0.971]	5.77e-04	***
CPF_RS02570		hypothetical protein	612303 - 612482	forward	180	29.44	282	180	0	41	0.746	[0.698 - 0.793]	--	--
CPF_RS02575		hypothetical protein	612640 - 613170	forward	531	29.76	282	531	3	60	0.934	[0.92 - 0.947]	3.80e-05	***
CPF_RS02580		manganese efflux pump	614301 - 614942	forward	642	30.37	282	642	0	68	0.909	[0.885 - 0.932]	3.44e-03	**
CPF_RS02585		hypothetical protein	615154 - 615567	forward	414	27.78	278	414	1	57	0.913	[0.892 - 0.934]	3.18e-01	n.s.
CPF_RS02590		4-hydroxybutyrate dehydrogenase	615878 - 616993	forward	1116	25.9	278	1116	1	97	0.939	[0.917 - 0.96]	2.30e-09	***
CPF_RS02600		potassium transporter TrkA	617226 - 617906	forward	681	26.87	282	681	0	61	0.943	[0.93 - 0.956]	5.49e-03	**
CPF_RS02605		MarR family transcriptional regulator	618021 - 618473	reverse	453	22.52	278	453	0	41	0.847	[0.815 - 0.88]	5.91e-02	n.s.
CPF_RS02615		peptide MFS transporter	620264 - 621655	forward	1392	32.47	281	1392	1	87	0.966	[0.958 - 0.974]	5.61e-06	***
CPF_RS02620		hypothetical protein	621817 - 622032	reverse	216	28.7	282	216	0	37	0.828	[0.794 - 0.863]	8.34e-01	n.s.
CPF_RS02630		nitrite/sulfite reductase	622525 - 624075	forward	1551	31.46	282	1551	0	105	0.978	[0.974 - 0.983]	4.53e-17	***
CPF_RS02635	speD	adenosylmethionine decarboxylase	624388 - 625203	forward	816	29.04	282	816	0	41	0.814	[0.775 - 0.853]	7.95e-03	**
CPF_RS02640		aminotransferase class I/II-fold pyridoxal phosphate-dependent enzyme	625221 - 626675	forward	1455	31.82	282	1455	0	99	0.962	[0.952 - 0.972]	8.65e-04	***
CPF_RS02800		CDP-alcohol phosphatidyltransferase family protein	669595 - 670182	forward	588	26.02	280	588	0	58	0.939	[0.927 - 0.95]	9.04e-04	***
CPF_RS02810		inorganic phosphate transporter	671092 - 672090	forward	999	34.33	282	999	0	84	0.957	[0.947 - 0.966]	5.85e-09	***
CPF_RS02815		PTS sugar transporter subunit IIA	672372 - 674264	reverse	1893	33.33	266	1894	13	106	0.977	[0.971 - 0.982]	0.00e+00	***
CPF_RS02820	pfkB	1-phosphofructokinase	674268 - 675188	reverse	921	29.75	280	921	3	77	0.946	[0.932 - 0.961]	1.03e-06	***
CPF_RS02825		DeoR/GlpR transcriptional regulator	675188 - 675934	reverse	747	28.38	281	747	0	71	0.956	[0.947 - 0.965]	1.83e-03	**
CPF_RS02835		AI-2E family transporter	676728 - 677828	reverse	1101	25.79	272	1101	0	85	0.968	[0.961 - 0.975]	6.80e-07	***
CPF_RS02840		cysteine hydrolase	678086 - 678745	forward	660	26.36	278	660	0	86	0.943	[0.926 - 0.959]	3.90e-12	***
CPF_RS02850	glsA	glutaminase A	680740 - 681663	forward	924	29.33	282	924	3	83	0.958	[0.944 - 0.971]	1.42e-03	**
CPF_RS02880	sfsA	DNA/RNA nuclease SfsA	688429 - 689121	forward	693	27.99	281	693	0	79	0.917	[0.893 - 0.94]	6.06e-04	***
CPF_RS02885		NUDIX domain-containing protein	689535 - 690074	forward	540	29.07	280	540	1	67	0.911	[0.887 - 0.935]	1.69e-03	**
CPF_RS02890	lysA	diaminopimelate decarboxylase	690485 - 691780	forward	1296	30.48	281	1296	0	85	0.921	[0.897 - 0.946]	4.19e-05	***
CPF_RS02895		DUF3006 domain-containing protein	692237 - 692455	forward	219	28.31	281	219	1	12	0.679	[0.655 - 0.703]	1.00e+00	n.s.
CPF_RS02910		AAA family ATPase	695386 - 697506	forward	2121	27.02	281	2121	0	119	0.964	[0.95 - 0.977]	1.81e-14	***
CPF_RS02915		transporter substrate-binding domain-containing protein	697962 - 698798	forward	837	31.18	282	846	9	91	0.951	[0.935 - 0.966]	2.59e-09	***
CPF_RS02920		amino acid ABC transporter permease	698829 - 699500	forward	672	30.65	277	672	1	75	0.949	[0.935 - 0.962]	4.77e-01	n.s.
CPF_RS02925		amino acid ABC transporter ATP-binding protein	699497 - 700219	forward	723	29.6	282	726	3	102	0.97	[0.96 - 0.979]	5.11e-05	***
CPF_RS02940		cation transporter	704443 - 705624	reverse	1182	28.51	282	1182	0	107	0.976	[0.969 - 0.983]	1.73e-13	***
CPF_RS02950		M18 family aminopeptidase	707670 - 708965	forward	1296	29.63	282	1296	0	99	0.934	[0.913 - 0.956]	4.65e-03	**
CPF_RS02955		hypothetical protein	709058 - 709252	reverse	195	30.26	278	195	1	49	0.841	[0.803 - 0.879]	--	--
CPF_RS02960		Cof-type HAD-IIB family hydrolase	709644 - 710483	forward	840	28.21	282	840	0	96	0.936	[0.915 - 0.957]	3.55e-15	***
CPF_RS02965		MMPL family transporter	710691 - 714020	reverse	3330	28.98	279	3354	15	141	0.989	[0.987 - 0.992]	0.00e+00	***
CPF_RS02970		peptide chain release factor 3	714281 - 715876	reverse	1596	33.33	280	1596	0	107	0.952	[0.936 - 0.969]	1.45e-09	***
CPF_RS02980	yidA	sugar-phosphatase	717071 - 717871	forward	801	29.46	281	801	0	101	0.967	[0.957 - 0.977]	1.09e-19	***
CPF_RS03075	brnQ	branched-chain amino acid transport system II carrier protein	739939 - 741213	reverse	1275	30.12	281	1275	0	103	0.962	[0.949 - 0.975]	3.36e-07	***
CPF_RS03080	trpS	tryptophan--tRNA ligase	741966 - 742964	forward	999	30.93	282	999	0	108	0.976	[0.97 - 0.983]	2.75e-04	***
CPF_RS03125		response regulator transcription factor	750608 - 751303	forward	696	27.3	281	696	0	82	0.966	[0.958 - 0.974]	1.84e-07	***
CPF_RS03130		DUF3793 family protein	751474 - 752097	reverse	624	27.24	282	624	0	59	0.937	[0.924 - 0.95]	6.43e-06	***
CPF_RS03150		endospore germination permease	755183 - 756265	reverse	1083	25.85	279	1083	1	79	0.931	[0.911 - 0.951]	1.53e-06	***
CPF_RS03155		spore germination protein	756367 - 757788	forward	1422	30.17	282	1422	0	95	0.956	[0.944 - 0.967]	5.81e-08	***
CPF_RS03170		ATP-binding protein	760290 - 760703	forward	414	25.36	282	414	0	39	0.867	[0.842 - 0.892]	4.19e-04	***
CPF_RS03175		tyrosine--tRNA ligase	760987 - 762207	forward	1221	32.6	282	1221	0	80	0.959	[0.949 - 0.968]	4.09e-04	***
CPF_RS03180		metallophosphoesterase	762463 - 763155	forward	693	30.3	282	693	0	77	0.95	[0.938 - 0.961]	1.70e-01	n.s.
CPF_RS03185		GTP pyrophosphokinase family protein	763274 - 764065	forward	792	28.54	282	792	0	43	0.892	[0.869 - 0.914]	4.04e-01	n.s.
CPF_RS03195		AAA family ATPase	765278 - 766393	forward	1116	28.94	281	1116	0	101	0.975	[0.97 - 0.981]	3.95e-10	***
CPF_RS03200		hypothetical protein	766407 - 767744	forward	1338	29.07	280	1339	2	111	0.981	[0.976 - 0.986]	5.74e-06	***
CPF_RS03205		DUF2334 domain-containing protein	767902 - 769293	forward	1392	24.35	275	1392	0	111	0.976	[0.969 - 0.982]	4.22e-16	***
CPF_RS03265		alpha-L-fucosidase	781031 - 782341	reverse	1311	25.4	275	1311	0	102	0.975	[0.968 - 0.982]	5.75e-10	***
CPF_RS03275		HesB-like protein	783059 - 783403	reverse	345	34.2	281	345	0	30	0.642	[0.58 - 0.705]	9.47e-01	n.s.
CPF_RS03280		hypothetical protein	783761 - 784492	forward	732	27.87	275	756	21	74	0.962	[0.954 - 0.97]	1.73e-17	***
CPF_RS03285		hypothetical protein	785000 - 786013	forward	1014	25.35	281	1014	6	74	0.945	[0.932 - 0.957]	1.85e-08	***
CPF_RS03290		leucine--tRNA ligase	786159 - 788609	reverse	2451	33.13	282	2451	0	111	0.975	[0.967 - 0.982]	1.69e-02	*
CPF_RS03315		biotin--[acetyl-CoA-carboxylase] ligase	792506 - 793492	forward	987	30.29	282	987	0	82	0.957	[0.945 - 0.969]	1.81e-05	***
CPF_RS03325		DUF4184 family protein	795004 - 795738	forward	735	26.53	278	735	2	84	0.965	[0.957 - 0.974]	7.62e-02	n.s.
CPF_RS03330		hypothetical protein	795928 - 796233	forward	306	24.51	279	306	0	52	0.944	[0.934 - 0.954]	7.45e-04	***
CPF_RS03335		aminotransferase	796480 - 797130	forward	651	29.19	254	652	2	85	0.967	[0.959 - 0.975]	6.55e-07	***
CPF_RS03340	thiC	phosphomethylpyrimidine synthase ThiC	797635 - 798945	forward	1311	31.5	277	1311	0	95	0.963	[0.953 - 0.972]	7.28e-11	***
CPF_RS03345		phosphoribosylformylglycinamidine synthase	799183 - 802983	forward	3801	31.81	281	3801	0	124	0.971	[0.962 - 0.981]	0.00e+00	***
CPF_RS03350	purE	5-(carboxyamino)imidazole ribonucleotide mutase	803294 - 803773	forward	480	33.33	282	480	0	61	0.902	[0.875 - 0.929]	2.52e-01	n.s.
CPF_RS03355		phosphoribosylaminoimidazolesuccinocarboxamide synthase	803773 - 804480	forward	708	28.67	281	708	0	75	0.887	[0.856 - 0.919]	3.56e-09	***
CPF_RS03360		amidophosphoribosyltransferase	804502 - 805947	forward	1446	33.96	282	1446	0	89	0.933	[0.911 - 0.954]	3.78e-03	**
CPF_RS03365		phosphoribosylformylglycinamidine cyclo-ligase	805948 - 806949	forward	1002	31.74	282	1002	0	85	0.928	[0.905 - 0.952]	8.65e-08	***
CPF_RS03375	purH	bifunctional phosphoribosylaminoimidazolecarboxamide formyltransferase/IMP cyclohydrolase	807564 - 809069	forward	1506	30.74	282	1506	0	89	0.945	[0.928 - 0.962]	1.85e-05	***
CPF_RS03380	purD	phosphoribosylamine--glycine ligase	809185 - 810435	forward	1251	30.06	281	1251	0	88	0.947	[0.933 - 0.962]	8.25e-12	***
CPF_RS03390		YccF domain-containing protein	811348 - 811710	forward	363	31.68	278	363	0	49	0.881	[0.852 - 0.911]	9.22e-03	**
CPF_RS03470		hypothetical protein	833435 - 833950	forward	516	23.26	274	516	1	77	0.923	[0.898 - 0.947]	3.70e-04	***
CPF_RS03495		ATP-binding cassette domain-containing protein	836447 - 837337	forward	891	29.97	274	891	0	86	0.966	[0.958 - 0.974]	8.86e-13	***
CPF_RS03510		Lrp/AsnC family transcriptional regulator	840440 - 840922	forward	483	32.3	281	483	0	60	0.938	[0.923 - 0.952]	6.92e-01	n.s.
CPF_RS03515		aminotransferase class I/II-fold pyridoxal phosphate-dependent enzyme	840919 - 842097	forward	1179	34.18	279	1179	1	95	0.964	[0.955 - 0.973]	7.57e-05	***
CPF_RS03520		zinc dependent phospholipase C family protein	842212 - 843237	forward	1026	26.51	274	1027	13	82	0.935	[0.918 - 0.953]	2.31e-11	***
CPF_RS03525		hypothetical protein	843294 - 843758	reverse	465	20.22	270	466	2	48	0.866	[0.837 - 0.896]	1.94e-02	*
CPF_RS03550		hypothetical protein	848402 - 849604	forward	1203	28.6	279	1203	0	83	0.929	[0.911 - 0.948]	9.88e-11	***
CPF_RS03560		AI-2E family transporter	850815 - 851990	forward	1176	29.34	281	1176	0	95	0.968	[0.959 - 0.976]	4.72e-17	***
CPF_RS03570		DeoR/GlpR transcriptional regulator	853216 - 853980	forward	765	25.75	278	765	0	77	0.943	[0.929 - 0.958]	1.60e-03	**
CPF_RS03575		HAD family hydrolase	854099 - 854887	forward	789	27.76	281	789	0	82	0.947	[0.935 - 0.96]	1.48e-05	***
CPF_RS03670		redoxin family protein	876727 - 877938	forward	1212	26.82	272	1212	1	88	0.965	[0.957 - 0.973]	3.08e-22	***
CPF_RS03690		hypothetical protein	882852 - 883154	forward	303	31.68	278	303	0	46	0.923	[0.908 - 0.938]	3.66e-01	n.s.
CPF_RS03695		TetR/AcrR family transcriptional regulator	883242 - 883796	reverse	555	27.39	281	555	0	89	0.971	[0.965 - 0.978]	8.43e-03	**
CPF_RS03700		ABC transporter ATP-binding protein	884193 - 884894	forward	702	31.77	282	702	0	82	0.972	[0.966 - 0.978]	4.26e-01	n.s.
CPF_RS03705		FtsX-like permease family protein	884911 - 888309	forward	3399	29.04	278	3400	1	138	0.987	[0.983 - 0.99]	0.00e+00	***
CPF_RS03710		bacteriocin immunity protein	888715 - 889053	forward	339	27.43	274	339	0	59	0.963	[0.956 - 0.97]	1.94e-01	n.s.
CPF_RS03715	cls	cardiolipin synthase	889155 - 890606	reverse	1452	26.79	268	1465	8	106	0.979	[0.973 - 0.984]	3.05e-33	***
CPF_RS03720		NUDIX domain-containing protein	891054 - 891548	forward	495	27.27	279	495	0	82	0.969	[0.963 - 0.976]	2.06e-04	***
CPF_RS03725	codA	cytosine deaminase	891712 - 892974	reverse	1263	30.32	282	1263	0	98	0.976	[0.97 - 0.982]	2.38e-05	***
CPF_RS03735		EamA family transporter	894226 - 895152	forward	927	28.8	275	927	1	79	0.961	[0.953 - 0.969]	2.86e-03	**
CPF_RS03790		MFS transporter	905799 - 907163	forward	1365	29.74	280	1366	1	96	0.976	[0.97 - 0.981]	3.45e-11	***
CPF_RS03855	ric	iron-sulfur cluster repair di-iron protein	927631 - 928329	forward	699	26.9	278	708	9	76	0.936	[0.92 - 0.952]	2.26e-09	***
CPF_RS03860		Crp/Fnr family transcriptional regulator	928482 - 929192	forward	711	28.27	278	711	0	62	0.939	[0.928 - 0.95]	8.59e-23	***
CPF_RS03915		hypothetical protein	939680 - 940183	forward	504	24.8	279	504	3	47	0.905	[0.887 - 0.924]	6.11e-04	***
CPF_RS03930		FMN-dependent NADH-azoreductase	941729 - 942325	forward	597	27.97	281	598	1	69	0.916	[0.893 - 0.939]	1.91e-03	**
CPF_RS03935		NUDIX domain-containing protein	942572 - 943087	forward	516	29.84	279	516	0	52	0.925	[0.908 - 0.941]	7.20e-01	n.s.
CPF_RS04155	cloSI	clostripain	993403 - 994971	forward	1569	29.89	278	1569	0	102	0.965	[0.956 - 0.975]	2.05e-21	***
CPF_RS04180		alanine--glyoxylate aminotransferase family protein	1000650 - 1001792	forward	1143	29.92	278	1143	0	97	0.946	[0.932 - 0.961]	2.77e-31	***
CPF_RS04190		rubrerythrin family protein	1003079 - 1003618	forward	540	31.3	281	540	0	59	0.908	[0.888 - 0.928]	3.82e-03	**
CPF_RS04205		iron-containing alcohol dehydrogenase	1008266 - 1009438	forward	1173	31.12	282	1176	3	93	0.958	[0.947 - 0.969]	4.27e-14	***
CPF_RS04210		helix-turn-helix domain-containing protein	1009752 - 1010813	forward	1062	26.84	279	1062	1	84	0.936	[0.918 - 0.954]	1.94e-08	***
CPF_RS04220		glycerate kinase	1012443 - 1013564	forward	1122	35.47	282	1122	0	101	0.965	[0.956 - 0.974]	8.38e-08	***
CPF_RS04225		DEAD/DEAH box helicase	1014223 - 1015659	forward	1437	30.2	282	1437	9	109	0.962	[0.951 - 0.974]	1.24e-12	***
CPF_RS04235		MATE family efflux transporter	1016461 - 1017837	forward	1377	29.77	277	1377	1	102	0.969	[0.96 - 0.977]	5.42e-14	***
CPF_RS04250	alr	alanine racemase	1025324 - 1026484	reverse	1161	31.35	281	1161	0	92	0.961	[0.949 - 0.973]	9.22e-06	***
CPF_RS04285		GNAT family N-acetyltransferase	1033458 - 1033901	forward	444	32.21	282	444	0	65	0.915	[0.896 - 0.934]	9.50e-03	**
CPF_RS04325		hypothetical protein	1043676 - 1043864	forward	189	29.1	279	189	0	31	0.893	[0.876 - 0.91]	--	--
CPF_RS04340		LysM peptidoglycan-binding domain-containing protein	1046533 - 1047318	reverse	786	26.59	265	789	5	74	0.949	[0.936 - 0.962]	1.79e-06	***
CPF_RS04475		EAL domain-containing protein	1070550 - 1072190	forward	1641	23.77	257	1641	3	108	0.982	[0.978 - 0.986]	0.00e+00	***
CPF_RS04480		flavodoxin family protein	1072272 - 1072892	forward	621	33.66	262	621	19	77	0.931	[0.914 - 0.949]	2.04e-02	*
CPF_RS05720		hypothetical protein	1332864 - 1333490	forward	627	25.68	276	629	2	42	0.898	[0.875 - 0.92]	3.15e-03	**
CPF_RS05730		MBL fold metallo-hydrolase	1334008 - 1334829	forward	822	25.67	271	822	0	65	0.932	[0.918 - 0.946]	1.95e-05	***
CPF_RS05735		aquaporin family protein	1335411 - 1336115	forward	705	32.06	280	705	0	28	0.762	[0.716 - 0.808]	2.48e-02	*
CPF_RS05740		PocR ligand-binding domain-containing protein	1336302 - 1337534	forward	1233	29.2	281	1233	0	82	0.953	[0.941 - 0.965]	1.11e-16	***
CPF_RS05750		propanediol/glycerol family dehydratase large subunit	1338644 - 1340308	forward	1665	35.08	281	1665	3	73	0.956	[0.947 - 0.965]	7.04e-03	**
CPF_RS05755		propanediol/glycerol family dehydratase medium subunit	1340322 - 1340888	forward	567	32.1	282	567	0	36	0.902	[0.884 - 0.919]	3.63e-01	n.s.
CPF_RS05760		diol dehydratase small subunit	1340908 - 1341333	forward	426	31.22	282	426	0	19	0.769	[0.729 - 0.809]	6.38e-01	n.s.
CPF_RS05765		diol dehydratase reactivase subunit alpha	1341350 - 1343200	forward	1851	33.28	281	1851	0	97	0.956	[0.944 - 0.969]	2.90e-11	***
CPF_RS05775		cob(I)yrinic acid a,c-diamide adenosyltransferase	1343562 - 1344074	forward	513	30.41	282	513	0	33	0.831	[0.8 - 0.861]	7.06e-02	n.s.
CPF_RS05780		heme-binding protein	1344098 - 1344526	forward	429	34.27	281	429	0	43	0.898	[0.876 - 0.919]	2.29e-02	*
CPF_RS05785		iron-containing alcohol dehydrogenase	1344620 - 1345777	forward	1158	35.75	279	1158	0	69	0.94	[0.925 - 0.955]	5.88e-01	n.s.
CPF_RS05800		GNAT family N-acetyltransferase	1349143 - 1349655	forward	513	29.04	275	513	1	74	0.943	[0.93 - 0.957]	1.65e-05	***
CPF_RS05830		pentapeptide repeat-containing protein	1353512 - 1354168	reverse	657	26.18	275	657	1	76	0.946	[0.931 - 0.962]	4.41e-02	*
CPF_RS05835		hypothetical protein	1354425 - 1355306	reverse	882	24.49	269	882	1	67	0.932	[0.915 - 0.95]	3.34e-08	***
CPF_RS05840		dicarboxylate/amino acid:cation symporter	1356064 - 1357371	forward	1308	29.51	279	1308	5	93	0.962	[0.953 - 0.972]	1.36e-05	***
CPF_RS05845		response regulator transcription factor	1357715 - 1358404	forward	690	27.25	278	690	1	69	0.949	[0.939 - 0.959]	1.29e-02	*
CPF_RS05850		ABC transporter ATP-binding protein	1358614 - 1359534	forward	921	27.58	266	922	1	78	0.956	[0.945 - 0.966]	6.97e-05	***
CPF_RS05860		HAMP domain-containing histidine kinase	1360293 - 1361198	forward	906	25.83	269	906	0	85	0.954	[0.944 - 0.965]	2.53e-14	***
CPF_RS05865		single-stranded DNA-binding protein	1361302 - 1361529	reverse	228	25	277	228	0	20	0.691	[0.637 - 0.746]	9.31e-01	n.s.
CPF_RS05870		NAD(P)/FAD-dependent oxidoreductase	1361829 - 1363040	forward	1212	29.62	281	1212	1	85	0.952	[0.942 - 0.963]	2.62e-06	***
CPF_RS05875		glutathione peroxidase	1363257 - 1363793	forward	537	29.61	281	537	0	57	0.925	[0.909 - 0.94]	4.82e-05	***
CPF_RS05900		metal-dependent hydrolase	1368347 - 1368937	reverse	591	22.84	265	592	1	47	0.918	[0.9 - 0.935]	2.03e-03	**
CPF_RS05905		hypothetical protein	1369129 - 1369347	reverse	219	21.46	274	219	1	18	0.793	[0.765 - 0.821]	2.55e-01	n.s.
CPF_RS05920		MarR family transcriptional regulator	1371401 - 1371832	forward	432	25	276	432	0	46	0.886	[0.863 - 0.908]	2.82e-01	n.s.
CPF_RS05960	yjeM	glutamate/gamma-aminobutyrate family transporter YjeM	1381694 - 1383316	reverse	1623	30.01	278	1623	0	86	0.942	[0.924 - 0.96]	5.23e-21	***
CPF_RS05995		cation:proton antiporter	1396754 - 1398208	reverse	1455	29.97	278	1456	1	94	0.967	[0.958 - 0.976]	9.83e-15	***
CPF_RS06010		lactonase family protein	1400550 - 1401569	reverse	1020	27.35	280	1020	0	86	0.973	[0.967 - 0.978]	1.13e-18	***
CPF_RS06015		TetM/TetW/TetO/TetS family tetracycline resistance ribosomal protection protein	1401770 - 1403710	forward	1941	31.22	267	1941	1	111	0.976	[0.97 - 0.983]	0.00e+00	***
CPF_RS06020		hypothetical protein	1403875 - 1404228	forward	354	24.01	277	354	0	49	0.943	[0.935 - 0.951]	6.58e-01	n.s.
CPF_RS06040		family 20 glycosylhydrolase	1408498 - 1410330	forward	1833	29.35	279	1833	12	94	0.95	[0.935 - 0.966]	5.31e-21	***
CPF_RS06045		hypothetical protein	1410448 - 1410915	forward	468	31.62	281	468	0	49	0.926	[0.911 - 0.941]	8.52e-01	n.s.
CPF_RS06055		spore germination protein	1411936 - 1413357	reverse	1422	30.8	278	1423	2	85	0.964	[0.953 - 0.974]	3.01e-15	***
CPF_RS06060		YfcC family protein	1413590 - 1415098	reverse	1509	31.21	280	1509	0	75	0.944	[0.928 - 0.961]	2.43e-11	***
CPF_RS06085		tRNA 2-thiocytidine biosynthesis protein TtcA	1420324 - 1421049	reverse	726	29.2	280	726	0	66	0.961	[0.953 - 0.968]	3.40e-02	*
CPF_RS06090	truA	tRNA pseudouridine(38-40) synthase TruA	1421265 - 1422011	forward	747	27.84	280	747	0	84	0.969	[0.963 - 0.976]	6.05e-04	***
CPF_RS06100		Crp/Fnr family transcriptional regulator	1423346 - 1424056	forward	711	27.99	280	712	1	62	0.935	[0.92 - 0.949]	9.22e-02	n.s.
CPF_RS06105		radical SAM protein	1424113 - 1425024	reverse	912	28.51	278	913	1	82	0.949	[0.934 - 0.964]	1.76e-07	***
CPF_RS06115		hypothetical protein	1426521 - 1427192	forward	672	26.04	275	672	5	78	0.939	[0.922 - 0.955]	1.19e-03	**
CPF_RS06150		DUF896 domain-containing protein	1435556 - 1435735	forward	180	26.11	280	180	0	14	0.754	[0.728 - 0.78]	--	--
CPF_RS06155		HPr kinase/phosphorylase	1435747 - 1436670	forward	924	31.06	281	924	0	58	0.931	[0.918 - 0.944]	9.82e-02	n.s.
CPF_RS06160		magnesium transporter CorA family protein	1436715 - 1437644	forward	930	25.16	278	930	0	85	0.953	[0.941 - 0.965]	4.34e-02	*
CPF_RS06165		aminopeptidase	1437711 - 1439117	forward	1407	31.34	278	1408	1	84	0.965	[0.958 - 0.972]	3.38e-02	*
CPF_RS06175		methylglyoxal synthase	1440934 - 1441293	forward	360	33.89	272	362	2	55	0.932	[0.919 - 0.945]	2.38e-01	n.s.
CPF_RS06185		RidA family protein	1441830 - 1442210	forward	381	31.76	280	382	1	37	0.912	[0.898 - 0.925]	5.20e-02	n.s.
CPF_RS06190		TIGR03905 family TSCPD domain-containing protein	1442254 - 1442499	forward	246	30.49	272	247	2	17	0.837	[0.816 - 0.858]	3.74e-01	n.s.
CPF_RS06195		FprA family A-type flavoprotein	1442606 - 1445242	reverse	2637	30	280	2637	0	110	0.971	[0.963 - 0.978]	2.18e-06	***
CPF_RS06220	folE	GTP cyclohydrolase I FolE	1449301 - 1449858	forward	558	32.08	280	558	0	64	0.949	[0.938 - 0.96]	2.44e-03	**
CPF_RS06225		HD domain-containing protein	1449884 - 1450357	forward	474	25.74	279	475	1	66	0.94	[0.927 - 0.953]	5.60e-01	n.s.
CPF_RS06245		hypothetical protein	1452669 - 1453109	forward	441	24.94	273	441	0	49	0.92	[0.901 - 0.939]	1.60e-03	**
CPF_RS06255		phosphatase PAP2 family protein	1454557 - 1455114	reverse	558	26.34	272	558	9	78	0.942	[0.927 - 0.958]	1.95e-01	n.s.
CPF_RS06280		metalloregulator ArsR/SmtB family transcription factor	1459669 - 1460403	forward	735	27.62	254	738	15	77	0.965	[0.957 - 0.973]	1.50e-05	***
CPF_RS06285		M20 family metallo-hydrolase	1460615 - 1461913	forward	1299	31.18	269	1301	2	89	0.937	[0.919 - 0.956]	1.72e-08	***
CPF_RS06290		phosphotransferase family protein	1462223 - 1463023	reverse	801	22.97	270	801	1	58	0.925	[0.907 - 0.943]	1.84e-02	*
CPF_RS06295	cobT	nicotinate-nucleotide--dimethylbenzimidazole phosphoribosyltransferase	1463088 - 1464173	forward	1086	31.31	277	1086	1	89	0.943	[0.926 - 0.959]	2.28e-16	***
CPF_RS06305		adenosylcobinamide-GDP ribazoletransferase	1464755 - 1465510	forward	756	27.91	279	756	1	67	0.918	[0.895 - 0.94]	2.69e-10	***
CPF_RS06310		bifunctional adenosylcobinamide kinase/adenosylcobinamide-phosphate guanylyltransferase	1465524 - 1465904	forward	381	26.77	280	381	0	34	0.745	[0.697 - 0.793]	1.83e-01	n.s.
CPF_RS06315		histidine phosphatase family protein	1465909 - 1466553	forward	645	29.61	280	645	0	68	0.915	[0.895 - 0.935]	5.95e-02	n.s.
CPF_RS06320		cobalamin biosynthesis protein	1466556 - 1467503	forward	948	29.54	278	948	0	76	0.926	[0.907 - 0.946]	2.58e-04	***
CPF_RS06325		threonine-phosphate decarboxylase	1467500 - 1468564	forward	1065	26.1	275	1068	4	76	0.926	[0.906 - 0.947]	0.00e+00	***
CPF_RS06335		iron ABC transporter permease	1470042 - 1471073	forward	1032	32.36	280	1032	0	65	0.909	[0.886 - 0.933]	2.03e-02	*
CPF_RS06340		ABC transporter ATP-binding protein	1471078 - 1471833	forward	756	27.38	280	756	0	67	0.923	[0.901 - 0.944]	3.49e-05	***
CPF_RS06345		diphthine--ammonia ligase	1471843 - 1472496	forward	654	30.89	280	654	0	52	0.907	[0.889 - 0.925]	6.84e-02	n.s.
CPF_RS06350		cobyric acid synthase	1472506 - 1473969	forward	1464	29.71	279	1464	0	96	0.961	[0.949 - 0.973]	2.12e-11	***
CPF_RS06370		SAM-dependent methyltransferase	1481572 - 1482738	forward	1167	23.56	253	1167	2	81	0.96	[0.949 - 0.97]	4.13e-06	***
CPF_RS06385		sulfurtransferase	1485699 - 1487054	forward	1356	32.45	274	1357	1	88	0.944	[0.929 - 0.958]	9.75e-10	***
CPF_RS06390		hypothetical protein	1487058 - 1487483	forward	426	19.25	249	426	1	55	0.944	[0.931 - 0.956]	1.29e-01	n.s.
CPF_RS06395		DUF1292 domain-containing protein	1487787 - 1488026	forward	240	25.83	269	240	0	22	0.418	[0.342 - 0.493]	4.21e-01	n.s.
CPF_RS06405	hisJ	histidinol-phosphatase HisJ	1489189 - 1490013	forward	825	30.18	276	825	5	72	0.939	[0.925 - 0.952]	7.06e-05	***
CPF_RS06420		NfeD family protein	1494141 - 1494554	forward	414	27.05	280	414	0	48	0.916	[0.9 - 0.932]	1.34e-01	n.s.
CPF_RS06425		SPFH/Band 7/PHB domain protein	1494574 - 1495524	forward	951	29.23	279	952	1	71	0.942	[0.929 - 0.954]	5.72e-02	n.s.
CPF_RS06455		dCMP deaminase family protein	1500217 - 1500717	forward	501	29.94	279	501	0	47	0.921	[0.908 - 0.934]	2.85e-03	**
CPF_RS06460		MarR family transcriptional regulator	1500889 - 1501353	forward	465	27.96	279	465	0	29	0.813	[0.778 - 0.849]	4.74e-03	**
CPF_RS06465		ketoacyl-ACP synthase III	1501355 - 1502329	forward	975	32.82	280	975	0	74	0.945	[0.934 - 0.956]	1.93e-14	***
CPF_RS06470	fabD	ACP S-malonyltransferase	1502426 - 1503370	forward	945	30.16	278	945	1	69	0.936	[0.922 - 0.949]	4.49e-10	***
CPF_RS06475	fabG	3-oxoacyl-[acyl-carrier-protein] reductase	1503374 - 1504114	forward	741	31.31	279	741	0	53	0.932	[0.919 - 0.944]	1.12e-01	n.s.
CPF_RS06480	fabF	beta-ketoacyl-ACP synthase II	1504129 - 1505370	forward	1242	33.33	280	1242	0	77	0.946	[0.934 - 0.958]	1.39e-09	***
CPF_RS06485	accB	acetyl-CoA carboxylase biotin carboxyl carrier protein	1505382 - 1505873	forward	492	28.25	280	492	0	37	0.853	[0.83 - 0.877]	9.52e-01	n.s.
CPF_RS06490	fabZ	3-hydroxyacyl-ACP dehydratase FabZ	1505876 - 1506295	forward	420	32.86	280	420	0	39	0.837	[0.81 - 0.865]	7.57e-02	n.s.
CPF_RS06505		acetyl-CoA carboxylase carboxyltransferase subunit alpha	1508523 - 1509338	forward	816	31.74	280	816	0	62	0.899	[0.871 - 0.927]	5.57e-02	n.s.
CPF_RS06530	mraW	class I SAM-dependent methyltransferase	1511973 - 1512524	forward	552	26.63	279	552	0	58	0.931	[0.918 - 0.945]	5.80e-03	**
CPF_RS06535		MurR/RpiR family transcriptional regulator	1512556 - 1513431	forward	876	27.63	280	876	0	70	0.946	[0.934 - 0.958]	1.56e-05	***
CPF_RS06540		NAD(P)/FAD-dependent oxidoreductase	1513648 - 1514868	forward	1221	30.3	280	1221	0	85	0.957	[0.945 - 0.969]	2.16e-05	***
CPF_RS06545		(d)CMP kinase	1514990 - 1515643	forward	654	28.9	280	654	0	58	0.931	[0.917 - 0.945]	4.53e-01	n.s.
CPF_RS06550		4-hydroxy-3-methylbut-2-enyl diphosphate reductase	1515645 - 1516493	forward	849	29.45	279	849	0	64	0.946	[0.934 - 0.959]	7.35e-06	***
CPF_RS06555		GNAT family N-acetyltransferase	1516603 - 1517397	forward	795	24.91	275	795	0	65	0.939	[0.923 - 0.955]	2.47e-04	***
CPF_RS06590		phosphoenolpyruvate carboxylase	1523375 - 1524988	forward	1614	31.16	278	1614	0	103	0.961	[0.951 - 0.971]	1.81e-13	***
CPF_RS06615	pflB	formate C-acetyltransferase	1529447 - 1531681	forward	2235	33.65	280	2235	0	97	0.969	[0.961 - 0.977]	3.09e-06	***
CPF_RS06620	pflA	pyruvate formate lyase-activating protein	1531761 - 1532468	forward	708	30.23	278	708	0	83	0.926	[0.903 - 0.95]	5.53e-07	***
CPF_RS06635	miaA	tRNA (adenosine(37)-N6)-dimethylallyltransferase MiaA	1537532 - 1538464	forward	933	29.26	280	933	0	82	0.959	[0.95 - 0.968]	1.28e-07	***
CPF_RS06640	hfq	RNA chaperone Hfq	1538508 - 1538750	forward	243	29.22	280	243	0	11	0.707	[0.672 - 0.742]	7.36e-01	n.s.
CPF_RS06645		methionine gamma-lyase family protein	1538855 - 1540135	forward	1281	31.38	279	1282	1	87	0.961	[0.951 - 0.971]	1.81e-09	***
CPF_RS06670		DUF3892 domain-containing protein	1544649 - 1544867	reverse	219	30.59	260	220	1	31	0.856	[0.831 - 0.881]	1.45e-02	*
CPF_RS06700		hypothetical protein	1550747 - 1550965	reverse	219	28.31	279	219	0	23	0.747	[0.7 - 0.794]	9.08e-01	n.s.
CPF_RS06705		DNA mismatch repair protein MutT	1551028 - 1551411	reverse	384	23.7	275	385	1	39	0.855	[0.827 - 0.883]	9.19e-01	n.s.
CPF_RS06710		HAD-IB family hydrolase	1551763 - 1552497	reverse	735	26.67	276	735	0	48	0.888	[0.866 - 0.909]	7.11e-06	***
CPF_RS06715		ECF transporter S component	1552668 - 1553204	forward	537	30.54	278	537	0	57	0.871	[0.843 - 0.9]	2.36e-04	***
CPF_RS06720	xth	exodeoxyribonuclease III	1553235 - 1553987	reverse	753	30.81	277	753	0	83	0.959	[0.95 - 0.969]	6.77e-07	***
CPF_RS06730		GNAT family N-acetyltransferase	1554567 - 1554989	reverse	423	25.53	266	423	0	66	0.954	[0.943 - 0.964]	4.21e-02	*
CPF_RS06735		orotate phosphoribosyltransferase	1555312 - 1555890	reverse	579	34.54	273	579	0	59	0.936	[0.922 - 0.951]	4.79e-03	**
CPF_RS06740		dihydroorotate dehydrogenase	1556039 - 1556938	reverse	900	31.89	279	900	0	85	0.954	[0.943 - 0.965]	5.02e-04	***
CPF_RS06745		dihydroorotate dehydrogenase electron transfer subunit	1556958 - 1557698	reverse	741	32.93	280	741	0	87	0.961	[0.951 - 0.971]	1.77e-05	***
CPF_RS06750	pyrF	orotidine-5'-phosphate decarboxylase	1557723 - 1558586	reverse	864	31.37	279	864	0	84	0.967	[0.959 - 0.975]	2.85e-02	*
CPF_RS06755		dihydroorotase	1558596 - 1559795	reverse	1200	31	280	1200	0	87	0.947	[0.933 - 0.96]	2.86e-11	***
CPF_RS06760		aspartate carbamoyltransferase	1559817 - 1559975	reverse	159	23.9	280	159	0	24	0.743	[0.701 - 0.784]	--	--
CPF_RS06765	pyrB	aspartate carbamoyltransferase	1559980 - 1560903	reverse	924	31.06	279	924	0	76	0.951	[0.939 - 0.963]	8.08e-03	**
CPF_RS06770		serine hydrolase	1561294 - 1562073	reverse	780	31.92	278	780	0	69	0.949	[0.935 - 0.962]	5.38e-01	n.s.
CPF_RS06775		6-phosphofructokinase	1562304 - 1563404	reverse	1101	32.15	279	1101	0	67	0.927	[0.906 - 0.948]	7.61e-03	**
CPF_RS06780		undecaprenyl-diphosphate phosphatase	1563614 - 1564528	reverse	915	29.29	278	915	3	77	0.938	[0.922 - 0.955]	6.60e-15	***
CPF_RS06785	manA	mannose-6-phosphate isomerase, class I	1564788 - 1565765	reverse	978	30.57	277	978	0	74	0.941	[0.926 - 0.956]	1.42e-03	**
CPF_RS06790		Mur ligase family protein	1566016 - 1567371	forward	1356	28.24	276	1356	0	82	0.959	[0.949 - 0.968]	3.93e-05	***
CPF_RS06795		type 1 glutamine amidotransferase	1567389 - 1568120	forward	732	29.23	279	732	0	70	0.93	[0.911 - 0.948]	7.01e-05	***
CPF_RS06835		metal-binding protein	1574452 - 1575030	forward	579	26.42	274	580	1	49	0.95	[0.943 - 0.957]	7.03e-04	***
CPF_RS06860		YgiQ family radical SAM protein	1581901 - 1583889	reverse	1989	32.58	277	1989	0	98	0.937	[0.917 - 0.958]	3.08e-09	***
CPF_RS06870		MATE family efflux transporter	1586536 - 1587930	reverse	1395	30.47	260	1398	6	89	0.965	[0.956 - 0.974]	1.34e-15	***
CPF_RS06890		polysaccharide biosynthesis protein	1593026 - 1594642	reverse	1617	28.39	271	1617	1	76	0.884	[0.852 - 0.917]	1.11e-21	***
CPF_RS06895		RluA family pseudouridine synthase	1594664 - 1595638	reverse	975	29.33	278	975	0	55	0.928	[0.913 - 0.943]	4.69e-02	*
CPF_RS06900		amidohydrolase	1595698 - 1596894	reverse	1197	33.25	276	1197	0	74	0.937	[0.92 - 0.954]	2.07e-03	**
CPF_RS06905		ATP-dependent helicase	1597100 - 1599094	reverse	1995	25.86	262	1997	3	107	0.969	[0.96 - 0.978]	1.54e-15	***
CPF_RS06910		nicotinate phosphoribosyltransferase	1599247 - 1600719	forward	1473	30.69	277	1474	1	74	0.921	[0.9 - 0.943]	2.03e-02	*
CPF_RS06915		hypothetical protein	1600979 - 1601314	reverse	336	25.3	276	336	0	18	0.628	[0.568 - 0.688]	3.74e-01	n.s.
CPF_RS06920		transcriptional repressor	1601933 - 1602352	forward	420	29.76	275	420	1	19	0.614	[0.554 - 0.675]	2.76e-01	n.s.
CPF_RS06925	pepV	dipeptidase PepV	1602430 - 1603827	reverse	1398	30.04	279	1398	0	91	0.928	[0.905 - 0.95]	3.63e-05	***
CPF_RS06930		uracil-xanthine permease	1604016 - 1605326	reverse	1311	30.89	280	1311	3	83	0.93	[0.911 - 0.948]	5.65e-08	***
CPF_RS06955		cobalt-precorrin-6A reductase	1609079 - 1609843	reverse	765	28.37	280	765	0	71	0.943	[0.931 - 0.956]	2.39e-08	***
CPF_RS06960	cobJ	precorrin-3B C(17)-methyltransferase	1609862 - 1610584	reverse	723	30.84	280	723	0	54	0.917	[0.901 - 0.934]	8.48e-02	n.s.
CPF_RS06965	cbiG	cobalt-precorrin 5A hydrolase	1610739 - 1611737	reverse	999	27.93	279	1003	3	89	0.923	[0.899 - 0.947]	1.97e-05	***
CPF_RS06970	cobM	precorrin-4 C(11)-methyltransferase	1611740 - 1612495	reverse	756	31.75	280	756	0	69	0.892	[0.862 - 0.923]	4.37e-01	n.s.
CPF_RS06975		cobalt-factor II C(20)-methyltransferase	1612546 - 1613208	reverse	663	31.22	280	663	0	69	0.926	[0.908 - 0.944]	5.75e-02	n.s.
CPF_RS06980	cbiT	precorrin-6Y C5,15-methyltransferase (decarboxylating) subunit CbiT	1613208 - 1613801	reverse	594	25.25	276	594	0	54	0.869	[0.838 - 0.9]	3.14e-03	**
CPF_RS06985	cbiE	precorrin-6y C5,15-methyltransferase (decarboxylating) subunit CbiE	1613821 - 1614432	reverse	612	26.96	279	612	0	67	0.903	[0.879 - 0.928]	4.62e-01	n.s.
CPF_RS06990	cbiD	cobalamin biosynthesis protein CbiD	1614460 - 1615557	reverse	1098	32.33	279	1098	0	96	0.96	[0.949 - 0.972]	7.81e-06	***
CPF_RS06995		precorrin-8X methylmutase	1615575 - 1616204	reverse	630	31.27	280	630	0	50	0.851	[0.819 - 0.884]	2.53e-01	n.s.
CPF_RS07000		sirohydrochlorin cobaltochelatase	1616204 - 1617046	reverse	843	28.94	278	843	0	64	0.89	[0.86 - 0.92]	9.57e-07	***
CPF_RS07010		hypothetical protein	1618818 - 1619126	reverse	309	22.33	275	309	1	39	0.851	[0.822 - 0.881]	5.48e-01	n.s.
CPF_RS07020		GGGtGRT protein	1622926 - 1623927	reverse	1002	38.62	275	1002	0	50	0.909	[0.886 - 0.932]	2.29e-01	n.s.
CPF_RS07025		iron-sulfur cluster assembly scaffold protein	1623961 - 1624653	reverse	693	37.81	280	693	0	17	0.625	[0.564 - 0.686]	1.77e-01	n.s.
CPF_RS07040		superoxide dismutase	1629829 - 1630512	reverse	684	30.41	277	684	0	80	0.923	[0.9 - 0.945]	6.13e-09	***
CPF_RS07045		hypothetical protein	1630574 - 1631185	reverse	612	20.1	268	612	0	52	0.9	[0.879 - 0.921]	2.03e-01	n.s.
CPF_RS07050		MFS transporter	1631495 - 1632943	forward	1449	29.74	265	1450	1	98	0.954	[0.939 - 0.969]	1.78e-18	***
CPF_RS07055	mgtE	magnesium transporter	1633198 - 1634535	reverse	1338	31.02	276	1338	1	99	0.962	[0.951 - 0.974]	7.76e-06	***
CPF_RS07105		hypothetical protein	1644619 - 1645602	reverse	984	28.15	277	984	0	102	0.968	[0.96 - 0.976]	1.24e-14	***
CPF_RS07110		Bax inhibitor-1/YccA family protein	1645992 - 1646714	reverse	723	32.09	281	723	0	88	0.967	[0.96 - 0.975]	1.66e-03	**
CPF_RS07115		hypothetical protein	1646894 - 1647232	reverse	339	20.35	275	339	1	80	0.964	[0.956 - 0.972]	6.13e-04	***
CPF_RS07160	greA	transcription elongation factor GreA	1659824 - 1660288	forward	465	32.04	280	465	3	102	0.967	[0.958 - 0.976]	1.01e-02	*
CPF_RS07215		tRNA-dihydrouridine synthase family protein	1680531 - 1681496	reverse	966	28.67	277	966	0	108	0.939	[0.918 - 0.96]	2.97e-21	***
CPF_RS07225		PqqD family peptide modification chaperone	1683323 - 1683664	reverse	342	26.61	281	342	0	60	0.944	[0.932 - 0.956]	1.72e-02	*
CPF_RS07255		pyrimidine nucleoside transporter NupC	1698591 - 1699772	reverse	1182	30.12	275	1182	3	93	0.954	[0.944 - 0.965]	9.44e-12	***
CPF_RS07275		DUF1097 domain-containing protein	1704071 - 1704523	forward	453	36.2	270	453	1	84	0.951	[0.935 - 0.967]	3.38e-02	*
CPF_RS07290		tetratricopeptide repeat protein	1710142 - 1711131	forward	990	26.87	270	990	0	98	0.971	[0.963 - 0.978]	3.95e-07	***
CPF_RS07295		hypothetical protein	1711478 - 1712086	reverse	609	29.06	278	611	1	104	0.971	[0.962 - 0.979]	5.41e-08	***
CPF_RS07300	smpB	SsrA-binding protein SmpB	1712535 - 1713005	reverse	471	30.79	282	471	0	66	0.952	[0.941 - 0.963]	2.45e-02	*
CPF_RS07320	eno	phosphopyruvate hydratase	1718717 - 1720012	reverse	1296	33.95	280	1296	0	78	0.927	[0.907 - 0.948]	9.24e-01	n.s.
CPF_RS07325	gadC	glutamate:gamma-aminobutyrate antiporter	1720740 - 1722197	reverse	1458	31.96	280	1458	0	90	0.944	[0.927 - 0.961]	1.62e-07	***
CPF_RS07330		2,3-bisphosphoglycerate-independent phosphoglycerate mutase	1722763 - 1724301	reverse	1539	33.72	280	1539	0	76	0.959	[0.949 - 0.968]	4.54e-07	***
CPF_RS07335		triose-phosphate isomerase	1724426 - 1725172	reverse	747	37.48	282	747	0	39	0.89	[0.868 - 0.912]	9.27e-01	n.s.
CPF_RS07340		phosphoglycerate kinase	1725416 - 1726609	reverse	1194	35.34	281	1194	0	54	0.934	[0.917 - 0.951]	1.46e-03	**
CPF_RS07345	gap	type I glyceraldehyde-3-phosphate dehydrogenase	1726753 - 1727751	reverse	999	37.34	282	999	0	37	0.756	[0.703 - 0.809]	8.45e-01	n.s.
CPF_RS07350		sugar-binding domain protein	1727842 - 1728876	reverse	1035	31.4	282	1035	0	62	0.924	[0.906 - 0.942]	1.54e-02	*
CPF_RS07355		RNA polymerase factor sigma-54	1729103 - 1730488	reverse	1386	29.44	278	1386	0	90	0.943	[0.927 - 0.959]	2.79e-27	***
CPF_RS07360		hypothetical protein	1730739 - 1731506	reverse	768	27.34	277	768	0	90	0.93	[0.908 - 0.952]	9.17e-10	***
CPF_RS07370		BMP family ABC transporter substrate-binding protein	1732604 - 1733674	reverse	1071	29.69	281	1074	3	76	0.906	[0.881 - 0.93]	2.70e-25	***
CPF_RS07375		DegV family protein	1733765 - 1734604	reverse	840	29.76	282	840	0	58	0.877	[0.847 - 0.906]	1.84e-03	**
CPF_RS07380		tRNA (cytidine(34)-2'-O)-methyltransferase	1734619 - 1735080	reverse	462	30.09	282	462	0	27	0.791	[0.751 - 0.831]	1.43e-01	n.s.
CPF_RS07385		Cof-type HAD-IIB family hydrolase	1735169 - 1736002	reverse	834	26.98	280	834	10	69	0.918	[0.898 - 0.939]	2.58e-01	n.s.
CPF_RS07400		D-alanine--D-alanine ligase	1738926 - 1739831	reverse	906	29.91	280	906	0	69	0.922	[0.9 - 0.944]	2.10e-02	*
CPF_RS07430	cysE	serine O-acetyltransferase	1745929 - 1746438	reverse	510	31.76	282	510	0	47	0.936	[0.924 - 0.949]	9.72e-01	n.s.
CPF_RS07435	cysK	cysteine synthase A	1746457 - 1747359	reverse	903	31.67	281	903	0	76	0.948	[0.937 - 0.96]	1.32e-01	n.s.
CPF_RS07470	pssA	CDP-diacylglycerol--serine O-phosphatidyltransferase	1753574 - 1754095	forward	522	27.97	279	522	0	30	0.72	[0.668 - 0.772]	1.87e-01	n.s.
CPF_RS07475		hypothetical protein	1754142 - 1754492	reverse	351	27.35	282	351	0	44	0.902	[0.883 - 0.92]	1.76e-01	n.s.
CPF_RS07480		rubrerythrin family protein	1754514 - 1755050	reverse	537	32.59	282	537	0	74	0.913	[0.89 - 0.936]	4.95e-06	***
CPF_RS07485		SpoVR family protein	1755102 - 1756451	reverse	1350	29.19	282	1350	0	92	0.908	[0.883 - 0.933]	5.21e-08	***
CPF_RS07495		PrkA family serine protein kinase	1757660 - 1759582	reverse	1923	29.33	280	1923	0	98	0.954	[0.943 - 0.966]	8.74e-07	***
CPF_RS07500	recQ	DNA helicase RecQ	1759672 - 1761450	reverse	1779	27.94	280	1780	1	97	0.963	[0.954 - 0.973]	9.25e-12	***
CPF_RS07510	thiM	hydroxyethylthiazole kinase	1762297 - 1763094	reverse	798	29.45	275	806	7	83	0.967	[0.961 - 0.974]	1.37e-06	***
CPF_RS07515	thiD	bifunctional hydroxymethylpyrimidine kinase/phosphomethylpyrimidine kinase	1763106 - 1763900	reverse	795	31.19	282	795	0	89	0.961	[0.951 - 0.971]	3.60e-03	**
CPF_RS07520		patatin family protein	1764207 - 1765046	forward	840	27.26	278	845	5	69	0.959	[0.951 - 0.967]	2.98e-01	n.s.
CPF_RS07545		galactose mutarotase	1770121 - 1771143	reverse	1023	28.15	281	1023	0	95	0.963	[0.954 - 0.972]	3.52e-12	***
CPF_RS07550		galactokinase	1771369 - 1772532	forward	1164	29.98	282	1164	0	94	0.975	[0.969 - 0.98]	1.71e-04	***
CPF_RS07555	galT	UDP-glucose--hexose-1-phosphate uridylyltransferase	1772655 - 1774151	forward	1497	27.59	280	1497	0	93	0.964	[0.956 - 0.972]	7.94e-04	***
CPF_RS07560		nucleoside kinase	1774342 - 1775997	reverse	1656	28.02	278	1656	0	91	0.962	[0.953 - 0.971]	8.43e-04	***
CPF_RS07565		DUF421 domain-containing protein	1776128 - 1776826	forward	699	29.33	281	699	0	66	0.943	[0.931 - 0.956]	4.20e-04	***
CPF_RS07570		DUF4363 family protein	1776823 - 1777257	forward	435	23.45	280	435	0	49	0.904	[0.878 - 0.929]	5.12e-02	n.s.
CPF_RS07575	fba	class II fructose-1,6-bisphosphate aldolase	1777354 - 1778220	forward	867	35.87	282	867	0	29	0.776	[0.739 - 0.813]	3.72e-01	n.s.
CPF_RS07580		nucleoid-associated protein	1778267 - 1779310	reverse	1044	27.97	277	1044	0	82	0.958	[0.949 - 0.968]	1.95e-13	***
CPF_RS07585		CYTH domain-containing protein	1779450 - 1780013	forward	564	25.35	270	565	1	57	0.943	[0.931 - 0.955]	1.58e-01	n.s.
CPF_RS07600		DUF2164 family protein	1782833 - 1783201	reverse	369	21.95	267	374	3	45	0.948	[0.94 - 0.956]	9.66e-02	n.s.
CPF_RS07605		hypothetical protein	1783389 - 1783775	forward	387	30.23	278	387	1	64	0.945	[0.932 - 0.958]	5.42e-01	n.s.
CPF_RS07830		AAA family ATPase	1821673 - 1822233	reverse	561	28.34	280	561	0	76	0.957	[0.947 - 0.967]	2.45e-02	*
CPF_RS07835		ribonuclease Z	1822317 - 1823267	reverse	951	30.7	257	960	18	82	0.948	[0.933 - 0.962]	4.22e-13	***
CPF_RS07845		GntR family transcriptional regulator	1828029 - 1828655	forward	627	29.82	282	627	0	56	0.922	[0.905 - 0.939]	2.75e-04	***
CPF_RS07850		hypothetical protein	1828707 - 1829459	reverse	753	25.5	279	753	0	55	0.929	[0.917 - 0.942]	4.05e-05	***
CPF_RS07885		aminotransferase class I/II-fold pyridoxal phosphate-dependent enzyme	1840499 - 1841575	forward	1077	24.51	271	1077	1	73	0.911	[0.889 - 0.933]	2.11e-07	***
CPF_RS07890	cax	calcium/proton exchanger	1841711 - 1842757	reverse	1047	29.99	278	1047	0	82	0.952	[0.942 - 0.963]	8.13e-02	n.s.
CPF_RS07905		hypothetical protein	1845025 - 1845438	reverse	414	24.4	278	414	0	35	0.841	[0.817 - 0.866]	4.07e-01	n.s.
CPF_RS07910		DUF368 domain-containing protein	1845638 - 1846549	reverse	912	27.08	277	912	0	70	0.933	[0.917 - 0.95]	2.02e-03	**
CPF_RS07930		M15 family metallopeptidase	1848575 - 1849366	reverse	792	28.91	278	792	12	64	0.867	[0.831 - 0.902]	2.09e-06	***
CPF_RS07945		hypothetical protein	1850448 - 1851389	forward	942	24.73	279	942	3	69	0.879	[0.846 - 0.911]	1.24e-04	***
CPF_RS07950		methionyl aminopeptidase	1851427 - 1852296	reverse	870	32.18	280	870	0	66	0.883	[0.851 - 0.916]	5.25e-02	n.s.
CPF_RS07955		zinc dependent phospholipase C family protein	1852644 - 1853240	reverse	597	25.13	270	597	0	45	0.839	[0.804 - 0.875]	1.61e-02	*
CPF_RS07980		YihA family ribosome biogenesis GTP-binding protein	1856289 - 1856882	reverse	594	28.45	281	594	0	52	0.922	[0.908 - 0.935]	1.40e-02	*
CPF_RS07985	lon	endopeptidase La	1856882 - 1859212	reverse	2331	30.5	279	2332	4	99	0.965	[0.957 - 0.974]	3.91e-08	***
CPF_RS07990	lonB	ATP-dependent protease LonB	1859334 - 1861046	reverse	1713	32.87	279	1713	3	87	0.957	[0.945 - 0.968]	6.14e-13	***
CPF_RS07995	clpX	ATP-dependent Clp protease ATP-binding subunit ClpX	1861157 - 1862464	reverse	1308	31.35	280	1308	0	66	0.951	[0.94 - 0.963]	6.38e-04	***
CPF_RS08000	clpP	ATP-dependent Clp endopeptidase proteolytic subunit ClpP	1862504 - 1863088	reverse	585	31.62	281	585	0	25	0.848	[0.824 - 0.871]	2.94e-02	*
CPF_RS08005		trigger factor	1863279 - 1864565	reverse	1287	31.7	279	1287	1	66	0.876	[0.847 - 0.906]	5.40e-01	n.s.
CPF_RS08025	deoD	purine-nucleoside phosphorylase	1867767 - 1868474	forward	708	33.47	279	708	0	51	0.928	[0.916 - 0.94]	3.24e-02	*
CPF_RS08035		hypothetical protein	1869814 - 1870158	reverse	345	24.64	279	345	0	37	0.907	[0.889 - 0.926]	9.12e-01	n.s.
CPF_RS08045		insulinase family protein	1871497 - 1874418	reverse	2922	27.69	280	2922	0	103	0.967	[0.958 - 0.976]	5.47e-24	***
CPF_RS08050		hypothetical protein	1874793 - 1875062	reverse	270	30	282	270	0	9	0.731	[0.7 - 0.761]	2.86e-01	n.s.
CPF_RS08055		amidase domain-containing protein	1875232 - 1876383	forward	1152	29.77	282	1152	0	76	0.901	[0.877 - 0.926]	7.10e-10	***
CPF_RS08065		flavin reductase family protein	1877319 - 1877897	forward	579	30.57	281	579	0	60	0.897	[0.874 - 0.921]	7.43e-02	n.s.
CPF_RS08070		ClC family H(+)/Cl(-) exchange transporter	1878024 - 1879595	reverse	1572	31.55	281	1573	1	83	0.93	[0.91 - 0.95]	1.68e-10	***
CPF_RS08090	thiI	tRNA 4-thiouridine(8) synthase ThiI	1882859 - 1884016	reverse	1158	30.74	281	1158	0	81	0.928	[0.907 - 0.948]	5.99e-05	***
CPF_RS08095		cysteine desulfurase	1884013 - 1885158	reverse	1146	29.76	281	1146	0	75	0.955	[0.946 - 0.965]	6.64e-09	***
CPF_RS08100		ACT domain-containing protein	1885332 - 1885769	reverse	438	29.22	282	438	0	35	0.873	[0.845 - 0.902]	2.26e-03	**
CPF_RS08110		homocysteine S-methyltransferase family protein	1888964 - 1889803	reverse	840	27.14	273	840	0	71	0.922	[0.9 - 0.944]	7.04e-27	***
CPF_RS08115		1-acyl-sn-glycerol-3-phosphate acyltransferase	1890045 - 1890773	forward	729	29.63	281	729	0	63	0.895	[0.87 - 0.921]	9.70e-04	***
CPF_RS08120		sodium:alanine symporter family protein	1890817 - 1892205	reverse	1389	33.33	281	1389	0	81	0.953	[0.942 - 0.965]	9.82e-12	***
CPF_RS08130		ECF transporter S component	1893491 - 1894243	forward	753	30.15	282	753	0	54	0.94	[0.931 - 0.949]	2.27e-01	n.s.
CPF_RS08135		P1 family peptidase	1894448 - 1895425	forward	978	34.76	282	978	0	76	0.95	[0.94 - 0.96]	6.65e-13	***
CPF_RS08140		alpha/beta-type small acid-soluble spore protein	1895666 - 1895848	forward	183	34.97	282	183	0	16	0.57	[0.51 - 0.63]	--	--
CPF_RS08145		gamma-glutamylcyclotransferase	1895896 - 1896336	reverse	441	26.76	269	441	1	42	0.884	[0.859 - 0.908]	2.31e-01	n.s.
CPF_RS08150	pcp	pyroglutamyl-peptidase I	1896336 - 1896977	reverse	642	30.22	282	642	0	67	0.951	[0.941 - 0.96]	3.57e-01	n.s.
CPF_RS08155		DUF979 domain-containing protein	1897013 - 1897942	reverse	930	33.12	280	930	0	76	0.936	[0.922 - 0.949]	1.31e-01	n.s.
CPF_RS08160		DUF969 domain-containing protein	1897955 - 1898635	reverse	681	30.84	281	687	6	66	0.939	[0.927 - 0.951]	4.18e-04	***
CPF_RS08165	clpB	ATP-dependent chaperone ClpB	1898873 - 1901473	reverse	2601	30.03	277	2604	3	101	0.974	[0.968 - 0.98]	4.35e-13	***
CPF_RS08175	cls	cardiolipin synthase	1903410 - 1904840	forward	1431	27.32	278	1431	0	82	0.948	[0.934 - 0.961]	4.29e-09	***
CPF_RS08185	hemL	glutamate-1-semialdehyde 2,1-aminomutase	1906828 - 1908105	reverse	1278	32.55	280	1278	1	85	0.954	[0.944 - 0.964]	7.02e-05	***
CPF_RS08190	hemB	porphobilinogen synthase	1908168 - 1909133	reverse	966	32.19	282	966	0	74	0.943	[0.93 - 0.956]	3.36e-03	**
CPF_RS08195	cobA	uroporphyrinogen-III C-methyltransferase	1909190 - 1910668	reverse	1479	30.16	282	1479	0	88	0.952	[0.937 - 0.966]	2.02e-05	***
CPF_RS08200	hemC	hydroxymethylbilane synthase	1910677 - 1911552	reverse	876	30.59	281	876	1	77	0.94	[0.923 - 0.956]	1.91e-02	*
CPF_RS08210		glutamyl-tRNA reductase	1912236 - 1913438	reverse	1203	27.43	280	1203	0	66	0.888	[0.86 - 0.916]	2.97e-05	***
CPF_RS08215	asrC	sulfite reductase subunit C	1913855 - 1914835	reverse	981	31.6	281	981	0	69	0.926	[0.91 - 0.942]	2.56e-02	*
CPF_RS08225	asrA	anaerobic sulfite reductase subunit A	1915633 - 1916649	reverse	1017	29.7	281	1017	0	57	0.881	[0.853 - 0.908]	1.78e-02	*
CPF_RS08230		Crp/Fnr family transcriptional regulator	1916889 - 1917581	reverse	693	27.27	278	693	0	75	0.906	[0.88 - 0.932]	6.97e-01	n.s.
CPF_RS08240		hypothetical protein	1918804 - 1919424	reverse	621	23.03	277	621	0	70	0.922	[0.901 - 0.943]	1.34e-03	**
CPF_RS08250		helix-turn-helix domain-containing protein	1919946 - 1922006	forward	2061	27.22	273	2062	2	91	0.963	[0.954 - 0.972]	2.85e-17	***
CPF_RS08255		helix-turn-helix transcriptional regulator	1922470 - 1923735	reverse	1266	24.96	275	1267	1	75	0.907	[0.88 - 0.934]	3.87e-03	**
CPF_RS08265		viroplasmin family protein	1925590 - 1926219	reverse	630	30.16	282	630	0	65	0.926	[0.909 - 0.943]	2.42e-04	***
CPF_RS08270		DUF1232 domain-containing protein	1926235 - 1927206	reverse	972	26.65	281	972	3	78	0.952	[0.942 - 0.962]	9.04e-02	n.s.
CPF_RS08275		rhomboid family intramembrane serine protease	1927319 - 1928347	reverse	1029	28.18	282	1029	3	75	0.943	[0.928 - 0.958]	2.34e-05	***
CPF_RS08280	pepF	oligoendopeptidase F	1928365 - 1930164	reverse	1800	28.28	281	1800	0	88	0.946	[0.932 - 0.961]	1.24e-11	***
CPF_RS08285		hypothetical protein	1930185 - 1930583	reverse	399	28.82	279	409	10	35	0.833	[0.803 - 0.864]	5.95e-05	***
CPF_RS08295		metal ABC transporter ATP-binding protein	1931160 - 1931828	forward	669	25.71	281	669	0	46	0.826	[0.786 - 0.867]	9.79e-04	***
CPF_RS08300		metal ABC transporter permease	1931865 - 1932656	forward	792	27.78	280	793	1	62	0.937	[0.924 - 0.949]	2.23e-02	*
CPF_RS08310		chitobiase/beta-hexosaminidase C-terminal domain-containing protein	1934484 - 1936907	reverse	2424	29.5	277	2424	3	102	0.952	[0.936 - 0.969]	2.99e-37	***
CPF_RS08315		transcriptional repressor	1937175 - 1937585	reverse	411	25.55	274	411	0	30	0.801	[0.762 - 0.839]	7.49e-02	n.s.
CPF_RS08340		6-phosphofructokinase	1941146 - 1942348	forward	1203	29.84	279	1203	1	71	0.929	[0.909 - 0.948]	1.13e-05	***
CPF_RS08345		C-GCAxxG-C-C family protein	1942407 - 1942772	reverse	366	31.97	280	366	0	32	0.856	[0.832 - 0.879]	7.68e-05	***
CPF_RS08350		aminotransferase class V-fold PLP-dependent enzyme	1943029 - 1944315	reverse	1287	28.75	281	1287	0	80	0.927	[0.906 - 0.949]	4.01e-10	***
CPF_RS08355		ABC-F family ATP-binding cassette domain-containing protein	1944485 - 1946416	forward	1932	29.45	280	1932	0	84	0.925	[0.904 - 0.945]	1.27e-06	***
CPF_RS08360		deoxyuridine 5'-triphosphate nucleotidohydrolase yncF	1946580 - 1947044	reverse	465	32.9	278	468	4	64	0.942	[0.93 - 0.954]	5.87e-03	**
CPF_RS08370		DUF1836 domain-containing protein	1947855 - 1948409	reverse	555	22.88	279	555	0	42	0.88	[0.857 - 0.903]	7.87e-01	n.s.
CPF_RS08385		hypothetical protein	1950244 - 1950528	reverse	285	26.67	280	285	1	21	0.462	[0.392 - 0.532]	2.95e-01	n.s.
CPF_RS08390		polysaccharide deacetylase	1950704 - 1951420	forward	717	29.01	279	720	4	64	0.946	[0.936 - 0.956]	5.11e-02	n.s.
CPF_RS08395		hypothetical protein	1951437 - 1951973	reverse	537	26.82	281	538	0	54	0.891	[0.864 - 0.918]	6.32e-03	**
CPF_RS08400		hypothetical protein	1952092 - 1952727	reverse	636	27.99	282	636	0	70	0.936	[0.921 - 0.95]	3.98e-04	***
CPF_RS08410		bifunctional hydroxymethylpyrimidine kinase/phosphomethylpyrimidine kinase	1954872 - 1955837	reverse	966	31.88	281	966	0	64	0.919	[0.896 - 0.941]	1.69e-03	**
CPF_RS08415		DUF4250 domain-containing protein	1955877 - 1956071	reverse	195	25.64	280	195	0	24	0.888	[0.865 - 0.912]	--	--
CPF_RS08425		ABC transporter ATP-binding protein	1957678 - 1958364	reverse	687	26.93	275	687	2	72	0.927	[0.908 - 0.947]	1.05e-03	**
CPF_RS08435		ABC transporter substrate-binding protein	1959096 - 1960100	reverse	1005	29.35	280	1005	3	85	0.952	[0.939 - 0.964]	1.13e-05	***
CPF_RS08440		hypothetical protein	1960347 - 1960532	reverse	186	26.88	280	186	0	24	0.853	[0.829 - 0.877]	--	--
CPF_RS08445		hypothetical protein	1960736 - 1961593	reverse	858	30.07	281	859	4	71	0.964	[0.957 - 0.97]	1.79e-02	*
CPF_RS08465		DedA family protein	1963928 - 1964425	reverse	498	28.51	282	498	0	48	0.928	[0.916 - 0.94]	4.68e-03	**
CPF_RS08470		tRNA 2-thiocytidine(32) synthetase TtcA	1964699 - 1965736	reverse	1038	29.48	282	1038	0	80	0.965	[0.958 - 0.972]	7.49e-03	**
CPF_RS08520	uraA	uracil permease	1974886 - 1976184	reverse	1299	31.79	281	1299	0	84	0.953	[0.94 - 0.966]	6.27e-11	***
CPF_RS08525		ATP-binding cassette domain-containing protein	1976372 - 1977955	forward	1584	32.26	280	1584	1	72	0.953	[0.943 - 0.964]	5.61e-03	**
CPF_RS08530		polysaccharide deacetylase	1978006 - 1978968	reverse	963	29.39	280	963	8	77	0.952	[0.941 - 0.962]	2.59e-02	*
CPF_RS08540		DNA topoisomerase III	1981288 - 1983483	reverse	2196	30.15	281	2196	0	107	0.977	[0.972 - 0.983]	2.23e-05	***
CPF_RS08545		PH domain-containing protein	1983571 - 1984989	reverse	1419	24.67	272	1420	2	93	0.97	[0.963 - 0.977]	2.27e-04	***
CPF_RS08550		PH domain-containing protein	1984999 - 1985466	reverse	468	21.58	272	468	0	49	0.912	[0.892 - 0.933]	1.14e-02	*
CPF_RS08555		hypothetical protein	1985610 - 1986008	reverse	399	22.56	274	399	0	39	0.748	[0.695 - 0.802]	4.58e-01	n.s.
CPF_RS08565		hypothetical protein	1989578 - 1990678	reverse	1101	23.34	269	1101	0	89	0.955	[0.944 - 0.967]	2.28e-03	**
CPF_RS08570		MBOAT family protein	1990693 - 1992060	reverse	1368	24.56	260	1369	12	87	0.943	[0.925 - 0.961]	9.92e-30	***
CPF_RS08575		DUF4358 domain-containing protein	1992295 - 1992792	reverse	498	32.93	281	504	6	71	0.954	[0.944 - 0.964]	3.00e-11	***
CPF_RS08580		DEAD/DEAH box helicase	1993044 - 1994261	reverse	1218	28.24	281	1218	0	85	0.955	[0.942 - 0.967]	5.71e-02	n.s.
CPF_RS08585		hypothetical protein	1994285 - 1994596	reverse	312	24.36	278	313	4	32	0.908	[0.892 - 0.924]	4.82e-01	n.s.
CPF_RS08590	gdhA	NADP-specific glutamate dehydrogenase	1994906 - 1996252	reverse	1347	32.67	280	1347	0	85	0.962	[0.954 - 0.97]	9.09e-01	n.s.
CPF_RS08595		hypothetical protein	1996735 - 1997229	reverse	495	26.87	273	496	1	61	0.891	[0.864 - 0.918]	1.78e-02	*
CPF_RS08610		hypothetical protein	1998968 - 1999513	reverse	546	23.99	276	546	3	66	0.927	[0.912 - 0.943]	1.48e-02	*
CPF_RS08635		hypothetical protein	2005855 - 2006214	reverse	360	22.78	272	360	12	32	0.676	[0.615 - 0.737]	5.04e-03	**
CPF_RS08640		DUF2334 domain-containing protein	2006482 - 2007819	forward	1338	27.2	273	1343	4	88	0.949	[0.934 - 0.964]	3.26e-06	***
CPF_RS08645		hypothetical protein	2007886 - 2008302	reverse	417	20.14	256	417	0	59	0.948	[0.936 - 0.96]	1.07e-03	**
CPF_RS08655		sucrose-6-phosphate hydrolase	2009462 - 2010925	reverse	1464	27.05	273	1464	0	96	0.96	[0.948 - 0.971]	1.23e-34	***
CPF_RS08660		LacI family DNA-binding transcriptional regulator	2010965 - 2011912	reverse	948	27.22	275	948	0	74	0.945	[0.932 - 0.959]	8.37e-03	**
CPF_RS08670		alpha/beta hydrolase	2013752 - 2014378	reverse	627	25.84	267	627	0	59	0.937	[0.924 - 0.949]	1.92e-03	**
CPF_RS08735		molybdopterin-dependent oxidoreductase	2029106 - 2031094	reverse	1989	29.11	280	1989	0	108	0.974	[0.968 - 0.98]	8.66e-10	***
CPF_RS08740		ribose-phosphate pyrophosphokinase	2031504 - 2032598	forward	1095	31.42	281	1095	0	55	0.869	[0.837 - 0.901]	6.45e-02	n.s.
CPF_RS08745		hypothetical protein	2032650 - 2033711	reverse	1062	29.57	279	1062	0	76	0.943	[0.932 - 0.955]	4.56e-08	***
CPF_RS08750		polysaccharide deacetylase	2033922 - 2034911	reverse	990	29.49	279	990	6	71	0.918	[0.897 - 0.94]	2.72e-03	**
CPF_RS08755	pulA	type I pullulanase	2035132 - 2037099	reverse	1968	29.12	270	1975	9	101	0.963	[0.952 - 0.974]	7.28e-20	***
CPF_RS08760	lepB	signal peptidase I	2037275 - 2037811	forward	537	23.46	276	537	12	67	0.939	[0.927 - 0.951]	7.19e-02	n.s.
CPF_RS08770		hypothetical protein	2038821 - 2039090	reverse	270	22.22	277	270	1	26	0.831	[0.799 - 0.863]	1.58e-01	n.s.
CPF_RS08775		LTA synthase family protein	2039285 - 2041300	reverse	2016	27.68	267	2016	1	100	0.968	[0.96 - 0.976]	1.27e-04	***
CPF_RS08780		aromatic acid exporter family protein	2041602 - 2042552	reverse	951	27.23	269	951	0	63	0.951	[0.942 - 0.96]	7.19e-03	**
CPF_RS08785		undecaprenyl diphosphate synthase family protein	2042700 - 2043341	forward	642	31.46	281	642	0	52	0.92	[0.905 - 0.934]	2.01e-01	n.s.
CPF_RS08795		diguanylate cyclase	2044877 - 2046568	reverse	1692	26.3	275	1695	4	95	0.971	[0.964 - 0.978]	0.00e+00	***
CPF_RS08800		cyclic lactone autoinducer peptide	2046628 - 2046762	reverse	135	31.11	282	135	0	6	0.435	[0.366 - 0.503]	--	--
CPF_RS08805		accessory gene regulator B family protein	2046783 - 2047427	reverse	645	24.19	279	645	0	40	0.92	[0.907 - 0.933]	9.37e-02	n.s.
CPF_RS08825		calcium/sodium antiporter	2049445 - 2050440	reverse	996	28.61	278	996	0	89	0.963	[0.955 - 0.97]	1.10e-23	***
CPF_RS08875		NCS2 family permease	2060503 - 2061792	reverse	1290	30.93	276	1291	1	75	0.915	[0.892 - 0.937]	1.90e-02	*
CPF_RS08885		ABC transporter permease	2062609 - 2063562	reverse	954	34.28	282	954	0	50	0.918	[0.904 - 0.933]	9.03e-02	n.s.
CPF_RS08895		ABC transporter ATP-binding protein	2064649 - 2066184	reverse	1536	30.73	282	1536	0	73	0.921	[0.904 - 0.939]	1.54e-07	***
CPF_RS08900		BMP family ABC transporter substrate-binding protein	2066325 - 2067437	reverse	1113	35.58	281	1113	3	57	0.906	[0.886 - 0.925]	5.90e-01	n.s.
CPF_RS08910		energy-coupling factor transporter transmembrane protein EcfT	2069241 - 2070071	reverse	831	25.99	280	832	1	74	0.949	[0.936 - 0.961]	3.37e-04	***
CPF_RS08920		ECF-type riboflavin transporter substrate-binding protein	2071923 - 2072480	reverse	558	29.57	279	558	1	30	0.804	[0.776 - 0.833]	2.72e-04	***
CPF_RS08950		threonine/serine exporter family protein	2079978 - 2080748	forward	771	28.79	278	772	1	61	0.941	[0.93 - 0.951]	1.65e-02	*
CPF_RS08955		threonine/serine exporter family protein	2080745 - 2081236	forward	492	28.05	280	492	0	68	0.95	[0.94 - 0.959]	1.31e-01	n.s.
CPF_RS08995		thiamine phosphate synthase	2088792 - 2089373	reverse	582	26.8	281	582	0	86	0.954	[0.941 - 0.966]	1.65e-05	***
CPF_RS09000	thiH	2-iminoacetate synthase ThiH	2089404 - 2090507	reverse	1104	30.53	281	1104	0	94	0.962	[0.952 - 0.971]	3.54e-04	***
CPF_RS09005		thiazole synthase	2090520 - 2091284	reverse	765	35.69	280	765	0	79	0.951	[0.94 - 0.961]	1.97e-01	n.s.
CPF_RS09015	thiS	sulfur carrier protein ThiS	2092292 - 2092486	reverse	195	26.67	282	195	0	40	0.846	[0.821 - 0.871]	--	--
CPF_RS09030		hypothetical protein	2095647 - 2095955	reverse	309	26.54	279	317	8	48	0.93	[0.918 - 0.942]	3.43e-01	n.s.
CPF_RS09035	msrB	peptide-methionine (R)-S-oxide reductase MsrB	2096013 - 2096456	reverse	444	30.41	269	445	2	50	0.914	[0.898 - 0.929]	2.47e-03	**
CPF_RS09045		hypothetical protein	2097329 - 2097628	forward	300	22	273	300	3	43	0.886	[0.867 - 0.905]	1.26e-01	n.s.
CPF_RS09055		hypothetical protein	2098891 - 2099160	reverse	270	21.48	270	270	0	19	0.598	[0.536 - 0.66]	1.77e-01	n.s.
CPF_RS09060		TVP38/TMEM64 family protein	2099263 - 2099916	forward	654	26.3	273	654	0	60	0.93	[0.915 - 0.945]	2.02e-04	***
CPF_RS09065		hypothetical protein	2099985 - 2100350	reverse	366	23.5	277	367	1	48	0.924	[0.911 - 0.937]	5.93e-01	n.s.
CPF_RS09075		hypothetical protein	2102011 - 2102223	reverse	213	23	276	220	8	36	0.915	[0.903 - 0.928]	5.93e-01	n.s.
CPF_RS09080		hypothetical protein	2102375 - 2102563	forward	189	28.57	282	189	0	23	0.736	[0.692 - 0.779]	--	--
CPF_RS09085		hypothetical protein	2102916 - 2103311	reverse	396	29.04	282	396	0	40	0.922	[0.909 - 0.935]	6.73e-03	**
CPF_RS09090		DUF1292 domain-containing protein	2103326 - 2103583	reverse	258	27.13	282	258	0	31	0.851	[0.828 - 0.874]	1.77e-01	n.s.
CPF_RS09095		UvrD-helicase domain-containing protein	2103600 - 2105891	reverse	2292	27.97	277	2292	1	117	0.973	[0.965 - 0.98]	8.74e-26	***
CPF_RS09100		PA2169 family four-helix-bundle protein	2106406 - 2106876	forward	471	29.09	280	472	1	60	0.957	[0.948 - 0.965]	7.63e-04	***
CPF_RS09115		hypothetical protein	2109170 - 2109835	forward	666	24.62	273	666	1	87	0.963	[0.954 - 0.971]	3.92e-08	***
CPF_RS09125		SNF2 helicase associated domain-containing protein	2112253 - 2115507	reverse	3255	27.56	278	3256	1	132	0.976	[0.968 - 0.984]	0.00e+00	***
CPF_RS09145		sugar ABC transporter ATP-binding protein	2118156 - 2119661	reverse	1506	29.88	274	1507	2	88	0.925	[0.901 - 0.949]	2.02e-05	***
CPF_RS09150	rbsD	D-ribose pyranase	2119749 - 2120144	reverse	396	29.29	282	396	0	47	0.87	[0.842 - 0.899]	1.67e-01	n.s.
CPF_RS09155	rbsK	ribokinase	2120147 - 2121079	reverse	933	29.9	282	933	0	82	0.922	[0.899 - 0.946]	1.49e-13	***
CPF_RS09160	def	peptide deformylase	2121220 - 2121687	reverse	468	30.77	282	468	0	31	0.881	[0.865 - 0.898]	8.96e-04	***
CPF_RS09165		undecaprenyl/decaprenyl-phosphate alpha-N-acetylglucosaminyl 1-phosphate transferase	2121843 - 2122802	reverse	960	30.31	282	960	0	46	0.902	[0.88 - 0.925]	2.51e-02	*
CPF_RS09170		helix-turn-helix transcriptional regulator	2122948 - 2123514	reverse	567	27.69	278	567	1	35	0.848	[0.818 - 0.879]	2.99e-01	n.s.
CPF_RS09175		V-type ATP synthase subunit D	2123730 - 2124374	reverse	645	32.4	282	645	0	23	0.743	[0.697 - 0.79]	2.32e-01	n.s.
CPF_RS09185		V-type ATP synthase subunit A	2125752 - 2127527	reverse	1776	37.67	281	1776	0	72	0.958	[0.949 - 0.967]	2.61e-03	**
CPF_RS09195		V-type ATP synthase subunit C	2127848 - 2128855	reverse	1008	27.78	281	1008	0	48	0.932	[0.921 - 0.943]	4.72e-01	n.s.
CPF_RS09200		V-type ATP synthase subunit E	2128868 - 2129464	reverse	597	26.13	282	597	0	40	0.903	[0.884 - 0.922]	8.35e-01	n.s.
CPF_RS09205		V-type ATP synthase subunit K	2129495 - 2129989	reverse	495	35.35	282	495	0	16	0.819	[0.795 - 0.843]	1.97e-02	*
CPF_RS09210		V-type ATP synthase subunit I	2130044 - 2131993	reverse	1950	32.1	276	1950	3	78	0.949	[0.939 - 0.96]	8.76e-02	n.s.
CPF_RS09220		B12-binding domain-containing radical SAM protein	2132583 - 2134262	reverse	1680	28.21	281	1680	0	90	0.957	[0.945 - 0.968]	2.59e-07	***
CPF_RS09230		PQQ-dependent sugar dehydrogenase	2134911 - 2136197	reverse	1287	26.18	261	1289	3	86	0.968	[0.96 - 0.975]	6.78e-07	***
CPF_RS09235	spoVB	stage V sporulation protein B	2136345 - 2137874	forward	1530	27.06	279	1530	0	87	0.962	[0.953 - 0.971]	3.81e-11	***
CPF_RS09250		gamma carbonic anhydrase family protein	2139732 - 2140235	reverse	504	32.14	282	504	0	54	0.885	[0.86 - 0.91]	1.24e-03	**
CPF_RS09255		CehA/McbA family metallohydrolase	2140484 - 2141485	forward	1002	26.85	277	1002	0	83	0.955	[0.945 - 0.965]	1.62e-06	***
CPF_RS09260		hypothetical protein	2141513 - 2141845	reverse	333	25.83	281	334	1	22	0.55	[0.483 - 0.617]	7.40e-01	n.s.
CPF_RS09265		Lrp/AsnC ligand binding domain-containing protein	2142083 - 2142553	forward	471	28.66	281	471	0	34	0.812	[0.777 - 0.848]	4.91e-01	n.s.
CPF_RS09280		MBL fold metallo-hydrolase	2144855 - 2145709	forward	855	28.89	270	857	1	75	0.93	[0.916 - 0.945]	1.44e-04	***
CPF_RS09300		arginine--tRNA ligase	2148863 - 2150560	reverse	1698	30.98	282	1698	0	81	0.956	[0.946 - 0.967]	8.09e-05	***
CPF_RS09305		Ppx/GppA family phosphatase	2151042 - 2152550	forward	1509	27.9	282	1509	0	78	0.934	[0.918 - 0.95]	4.48e-09	***
CPF_RS09310		CapA family protein	2152648 - 2153862	reverse	1215	29.79	280	1215	0	94	0.967	[0.959 - 0.974]	3.86e-30	***
CPF_RS09315		site-2 protease family protein	2154028 - 2154648	reverse	621	27.86	279	624	3	50	0.91	[0.895 - 0.926]	4.59e-01	n.s.
CPF_RS09320		PhoH family protein	2154852 - 2156231	reverse	1380	30.8	282	1380	0	76	0.918	[0.9 - 0.936]	8.92e-03	**
CPF_RS09325		3'-5' exonuclease	2156453 - 2157067	forward	615	27.8	282	615	0	52	0.897	[0.879 - 0.915]	1.56e-01	n.s.
CPF_RS09330		single-stranded DNA-binding protein	2157104 - 2157433	reverse	330	28.79	279	330	0	49	0.896	[0.879 - 0.913]	2.96e-02	*
CPF_RS09335		adenylosuccinate lyase	2157713 - 2159143	reverse	1431	30.54	280	1431	0	83	0.945	[0.931 - 0.959]	3.81e-03	**
CPF_RS09340		HPr family phosphocarrier protein	2159386 - 2159646	reverse	261	31.8	282	261	0	8	0.339	[0.272 - 0.406]	--	--
CPF_RS09345		pyridoxal phosphate-dependent aminotransferase	2159741 - 2160934	reverse	1194	29.82	277	1195	2	75	0.925	[0.904 - 0.946]	4.80e-08	***
CPF_RS09350		stage V sporulation protein S	2161087 - 2161347	reverse	261	36.4	282	261	0	21	0.788	[0.764 - 0.813]	2.05e-01	n.s.
CPF_RS09355	rny	ribonuclease Y	2161565 - 2163100	reverse	1536	34.18	282	1536	0	58	0.915	[0.897 - 0.933]	4.18e-02	*
CPF_RS09360	recA	recombinase RecA	2163448 - 2164506	reverse	1059	34.56	266	1059	0	50	0.791	[0.744 - 0.838]	1.23e-01	n.s.
CPF_RS09370	rimO	30S ribosomal protein S12 methylthiotransferase RimO	2165216 - 2166553	reverse	1338	28.92	280	1339	1	61	0.9	[0.876 - 0.924]	1.82e-04	***
CPF_RS09380		ATP-dependent Clp protease proteolytic subunit	2169144 - 2169833	reverse	690	31.3	282	690	0	55	0.93	[0.913 - 0.946]	5.37e-01	n.s.
CPF_RS09385	dapG	aspartate kinase	2169887 - 2171083	reverse	1197	30.99	280	1197	1	58	0.881	[0.849 - 0.913]	3.65e-06	***
CPF_RS09390		YlmC/YmxH family sporulation protein	2171097 - 2171372	reverse	276	26.09	281	276	1	10	0.44	[0.374 - 0.507]	7.93e-01	n.s.
CPF_RS09395		polyribonucleotide nucleotidyltransferase	2171507 - 2173615	reverse	2109	33.52	282	2109	0	82	0.904	[0.876 - 0.931]	1.49e-01	n.s.
CPF_RS09400	rpsO	30S ribosomal protein S15	2173707 - 2173970	reverse	264	32.2	282	264	0	6	0.238	[0.176 - 0.299]	--	--
CPF_RS09405		bifunctional riboflavin kinase/FAD synthetase	2174086 - 2175015	reverse	930	26.24	282	930	0	57	0.857	[0.82 - 0.893]	7.67e-07	***
CPF_RS09410	truB	tRNA pseudouridine(55) synthase TruB	2175019 - 2175903	reverse	885	28.7	282	885	0	63	0.875	[0.84 - 0.909]	2.61e-02	*
CPF_RS09415		bifunctional oligoribonuclease/PAP phosphatase NrnA	2175907 - 2176860	reverse	954	29.87	282	954	0	60	0.866	[0.832 - 0.899]	2.69e-02	*
CPF_RS09420	rbfA	30S ribosome-binding factor RbfA	2176864 - 2177214	reverse	351	30.2	282	351	0	12	0.745	[0.714 - 0.776]	8.59e-01	n.s.
CPF_RS09425	infB	translation initiation factor IF-2	2177236 - 2179275	reverse	2040	34.17	281	2040	0	63	0.884	[0.855 - 0.914]	1.67e-11	***
CPF_RS09430		50S ribosomal protein L7ae-like protein	2179306 - 2179608	reverse	303	25.74	282	303	0	26	0.808	[0.767 - 0.848]	9.59e-01	n.s.
CPF_RS09440	nusA	transcription termination/antitermination protein NusA	2179895 - 2180995	reverse	1101	30.43	282	1101	3	53	0.87	[0.842 - 0.898]	9.14e-03	**
CPF_RS09450		PolC-type DNA polymerase III	2181712 - 2186061	reverse	4350	31.24	281	4350	9	103	0.937	[0.917 - 0.958]	0.00e+00	***
CPF_RS09455	ispG	flavodoxin-dependent (E)-4-hydroxy-3-methylbut-2-enyl-diphosphate synthase	2186139 - 2187188	reverse	1050	32	281	1050	0	74	0.923	[0.9 - 0.947]	6.60e-01	n.s.
CPF_RS09460	rseP	RIP metalloprotease RseP	2187208 - 2188215	reverse	1008	32.44	282	1011	3	56	0.932	[0.917 - 0.947]	3.89e-02	*
CPF_RS09465		1-deoxy-D-xylulose-5-phosphate reductoisomerase	2188227 - 2189381	reverse	1155	29.96	282	1155	0	67	0.912	[0.888 - 0.935]	4.07e-06	***
CPF_RS09470		phosphatidate cytidylyltransferase	2189741 - 2190535	reverse	795	27.42	279	795	3	50	0.83	[0.788 - 0.872]	6.65e-01	n.s.
CPF_RS09475		isoprenyl transferase	2190553 - 2191314	reverse	762	30.05	282	762	0	44	0.709	[0.651 - 0.767]	8.61e-01	n.s.
CPF_RS09480	frr	ribosome recycling factor	2191379 - 2191936	reverse	558	28.32	282	558	0	23	0.43	[0.355 - 0.505]	2.68e-01	n.s.
CPF_RS09485		UMP kinase	2191950 - 2192663	reverse	714	34.87	282	714	0	41	0.896	[0.876 - 0.916]	4.58e-01	n.s.
CPF_RS09500	codY	GTP-sensing pleiotropic transcriptional regulator CodY	2194831 - 2195607	reverse	777	29.47	282	777	0	36	0.806	[0.765 - 0.848]	5.74e-02	n.s.
CPF_RS09505	topA	type I DNA topoisomerase	2195749 - 2197851	reverse	2103	30.81	279	2107	6	90	0.947	[0.933 - 0.961]	3.44e-11	***
CPF_RS09515		YifB family Mg chelatase-like AAA ATPase	2198979 - 2200502	reverse	1524	30.58	280	1524	0	86	0.958	[0.949 - 0.967]	1.88e-12	***
CPF_RS09520		YraN family protein	2200632 - 2201000	forward	369	25.2	281	369	0	52	0.924	[0.908 - 0.939]	5.83e-03	**
CPF_RS09525		ribonuclease HII	2201001 - 2201819	reverse	819	27.59	281	819	0	71	0.944	[0.933 - 0.955]	7.81e-05	***
CPF_RS09530	ylqF	ribosome biogenesis GTPase YlqF	2201835 - 2202680	reverse	846	30.5	282	846	0	72	0.914	[0.89 - 0.939]	6.28e-03	**
CPF_RS09575	smc	chromosome segregation protein SMC	2207909 - 2211466	reverse	3558	27.01	279	3559	1	110	0.956	[0.941 - 0.972]	0.00e+00	***
CPF_RS09590	acpP	acyl carrier protein	2213535 - 2213765	reverse	231	32.47	282	231	0	7	0.515	[0.461 - 0.569]	--	--
CPF_RS09595	plsX	phosphate acyltransferase PlsX	2213842 - 2214861	reverse	1020	32.84	276	1021	1	77	0.921	[0.902 - 0.941]	1.13e-04	***
CPF_RS09600	rpmF	50S ribosomal protein L32	2214919 - 2215101	reverse	183	37.7	282	183	0	4	0.292	[0.231 - 0.353]	--	--
CPF_RS09605		DUF177 domain-containing protein	2215117 - 2215611	reverse	495	30.51	281	495	0	15	0.719	[0.69 - 0.747]	1.00e+00	n.s.
CPF_RS09610		acetate kinase	2215731 - 2216927	reverse	1197	31.91	282	1197	0	63	0.918	[0.898 - 0.938]	1.78e-03	**
CPF_RS09615	pta	phosphate acetyltransferase	2217018 - 2218019	reverse	1002	35.13	281	1002	0	61	0.911	[0.891 - 0.931]	3.78e-03	**
CPF_RS09620		nucleotidyltransferase	2218254 - 2219462	forward	1209	26.96	279	1209	0	83	0.962	[0.953 - 0.971]	7.53e-09	***
CPF_RS09625	ylbJ	sporulation integral membrane protein YlbJ	2219527 - 2220687	forward	1161	26.53	277	1161	0	79	0.953	[0.943 - 0.964]	8.84e-09	***
CPF_RS09635	coaD	pantetheine-phosphate adenylyltransferase	2221209 - 2221703	reverse	495	31.31	282	495	0	24	0.853	[0.828 - 0.877]	8.24e-01	n.s.
CPF_RS09640	rsmD	16S rRNA (guanine(966)-N(2))-methyltransferase RsmD	2221705 - 2222262	reverse	558	31.36	282	558	0	35	0.905	[0.888 - 0.922]	5.29e-02	n.s.
CPF_RS09645	recG	ATP-dependent DNA helicase RecG	2222327 - 2224360	reverse	2034	28.07	280	2034	1	102	0.968	[0.96 - 0.977]	0.00e+00	***
CPF_RS09650		DAK2 domain-containing protein	2224553 - 2226199	reverse	1647	32.97	281	1648	1	79	0.956	[0.946 - 0.966]	1.00e-02	**
CPF_RS09655		Asp23/Gls24 family envelope stress response protein	2226213 - 2226560	reverse	348	30.17	282	348	0	7	0.473	[0.416 - 0.531]	1.59e-01	n.s.
CPF_RS09660		50S ribosomal protein L28	2226820 - 2227011	forward	192	36.98	282	192	0	4	0.409	[0.347 - 0.471]	--	--
CPF_RS09665		thiamine diphosphokinase	2227254 - 2227883	reverse	630	28.73	281	630	0	62	0.946	[0.935 - 0.957]	7.68e-02	n.s.
CPF_RS09670	rpe	ribulose-phosphate 3-epimerase	2227885 - 2228538	reverse	654	31.65	282	654	0	53	0.891	[0.864 - 0.917]	7.30e-01	n.s.
CPF_RS09675	rsgA	ribosome small subunit-dependent GTPase A	2228538 - 2229401	reverse	864	29.28	280	864	0	64	0.943	[0.932 - 0.953]	1.84e-03	**
CPF_RS09685		Stp1/IreP family PP2C-type Ser/Thr phosphatase	2231718 - 2232437	reverse	720	30.42	282	720	0	48	0.928	[0.916 - 0.941]	8.93e-03	**
CPF_RS09690	rlmN	23S rRNA (adenine(2503)-C(2))-methyltransferase RlmN	2232450 - 2233493	reverse	1044	30.27	282	1044	0	69	0.95	[0.94 - 0.961]	7.59e-06	***
CPF_RS09695	rsmB	16S rRNA (cytosine(967)-C(5))-methyltransferase RsmB	2233525 - 2234853	reverse	1329	28.07	276	1329	0	68	0.943	[0.929 - 0.957]	8.03e-06	***
CPF_RS09700		zinc metallopeptidase	2234864 - 2235559	reverse	696	31.32	282	696	0	57	0.935	[0.922 - 0.947]	1.56e-01	n.s.
CPF_RS09705		methionyl-tRNA formyltransferase	2235577 - 2236506	reverse	930	31.29	282	930	0	69	0.939	[0.923 - 0.955]	7.46e-02	n.s.
CPF_RS09710	def	peptide deformylase	2236526 - 2236969	reverse	444	31.08	282	444	0	44	0.895	[0.876 - 0.913]	5.72e-01	n.s.
CPF_RS09715	priA	primosomal protein N'	2236983 - 2239178	reverse	2196	27.6	281	2196	1	98	0.966	[0.957 - 0.974]	9.57e-08	***
CPF_RS09720	coaBC	bifunctional phosphopantothenoylcysteine decarboxylase/phosphopantothenate--cysteine ligase CoaBC	2239217 - 2240404	reverse	1188	33.08	282	1188	0	74	0.961	[0.953 - 0.97]	5.03e-04	***
CPF_RS09730	gmk	guanylate kinase	2240603 - 2241253	reverse	651	29.95	282	651	0	39	0.866	[0.845 - 0.887]	2.86e-03	**
CPF_RS09740		YicC family protein	2241526 - 2242410	reverse	885	28.93	282	885	0	54	0.886	[0.863 - 0.909]	2.71e-06	***
CPF_RS09745		NCS2 family permease	2242630 - 2244027	reverse	1398	31.47	281	1398	9	76	0.941	[0.924 - 0.957]	1.53e-06	***
CPF_RS09750		asparaginase	2244285 - 2245268	reverse	984	32.11	282	984	0	61	0.904	[0.879 - 0.93]	3.84e-01	n.s.
CPF_RS09755	spoIVA	stage IV sporulation protein A	2245619 - 2247094	reverse	1476	31.03	281	1476	0	72	0.937	[0.923 - 0.951]	6.70e-04	***
CPF_RS09760		NAD(P)H-dependent glycerol-3-phosphate dehydrogenase	2247427 - 2248422	reverse	996	33.33	282	996	0	70	0.924	[0.906 - 0.942]	3.25e-04	***
CPF_RS09765	der	ribosome biogenesis GTPase Der	2248427 - 2249743	reverse	1317	30.83	282	1317	0	65	0.94	[0.928 - 0.952]	2.63e-05	***
CPF_RS09770		radical SAM protein	2249746 - 2251083	reverse	1338	30.72	282	1338	0	71	0.93	[0.913 - 0.947]	1.53e-01	n.s.
CPF_RS09775		HAMP domain-containing protein	2251410 - 2253125	reverse	1716	26.69	279	1716	1	82	0.951	[0.941 - 0.962]	5.09e-30	***
CPF_RS09780	pgeF	peptidoglycan editing factor PgeF	2253139 - 2253843	reverse	705	28.23	282	705	0	69	0.92	[0.9 - 0.94]	5.44e-10	***
CPF_RS09785	nrdR	transcriptional repressor NrdR	2254009 - 2254458	reverse	450	28.67	282	450	0	17	0.722	[0.678 - 0.765]	9.23e-01	n.s.
CPF_RS09790		YlmC/YmxH family sporulation protein	2254520 - 2254792	reverse	273	26.74	282	273	0	21	0.704	[0.652 - 0.756]	7.07e-01	n.s.
CPF_RS09795	sigG	RNA polymerase sporulation sigma factor SigG	2254933 - 2255706	reverse	774	29.46	282	774	0	32	0.882	[0.863 - 0.901]	1.26e-01	n.s.
CPF_RS09800	sigE	RNA polymerase sporulation sigma factor SigE	2255781 - 2256488	reverse	708	28.67	282	708	0	46	0.927	[0.916 - 0.939]	3.78e-01	n.s.
CPF_RS09805	spoIIGA	sigma-E processing peptidase SpoIIGA	2256502 - 2257308	reverse	807	25.9	278	807	0	57	0.939	[0.929 - 0.95]	1.53e-01	n.s.
CPF_RS09825		type IV pilus twitching motility protein PilT	2260188 - 2261240	reverse	1053	31.05	282	1053	0	59	0.879	[0.85 - 0.908]	2.89e-01	n.s.
CPF_RS09835		stage V sporulation protein D	2262185 - 2263852	reverse	1668	29.08	270	1669	2	75	0.959	[0.95 - 0.968]	9.06e-04	***
CPF_RS09840	udk	uridine kinase	2263965 - 2264591	reverse	627	29.82	282	627	0	25	0.624	[0.562 - 0.687]	1.52e-01	n.s.
CPF_RS09845		U32 family peptidase	2264591 - 2265820	reverse	1230	32.2	282	1230	0	49	0.891	[0.867 - 0.915]	1.74e-02	*
CPF_RS09850		O-methyltransferase	2265826 - 2266470	reverse	645	29.77	282	645	0	26	0.876	[0.86 - 0.893]	3.38e-03	**
CPF_RS09855	mltG	endolytic transglycosylase MltG	2266486 - 2267514	reverse	1029	30.22	282	1029	0	71	0.911	[0.889 - 0.934]	9.05e-01	n.s.
CPF_RS09860	typA	translational GTPase TypA	2267657 - 2269489	reverse	1833	32.3	282	1833	0	63	0.888	[0.859 - 0.916]	5.18e-02	n.s.
CPF_RS09865		ribonuclease J	2269646 - 2271313	reverse	1668	32.97	282	1668	0	59	0.873	[0.841 - 0.905]	4.08e-01	n.s.
CPF_RS09870		transcriptional repressor	2271384 - 2271836	reverse	453	32.45	282	453	0	16	0.661	[0.606 - 0.717]	9.19e-01	n.s.
CPF_RS09875		DUF1292 domain-containing protein	2271857 - 2272111	reverse	255	31.76	280	255	0	9	0.497	[0.434 - 0.56]	1.00e+00	n.s.
CPF_RS09880	ruvX	Holliday junction resolvase RuvX	2272127 - 2272540	reverse	414	33.57	282	414	0	23	0.792	[0.763 - 0.821]	2.10e-01	n.s.
CPF_RS09885		IreB family regulatory phosphoprotein	2272588 - 2272845	reverse	258	31.01	281	258	1	4	0.028	[0.001 - 0.056]	--	--
CPF_RS09890	alaS	alanine--tRNA ligase	2272989 - 2275628	reverse	2640	31.59	282	2640	3	87	0.947	[0.931 - 0.962]	3.60e-08	***
CPF_RS09905	mnmA	tRNA 2-thiouridine(34) synthase MnmA	2277896 - 2278975	reverse	1080	33.43	281	1080	0	66	0.867	[0.833 - 0.902]	1.94e-01	n.s.
CPF_RS09935		MOSC domain-containing protein	2283744 - 2284172	reverse	429	34.5	281	429	0	60	0.943	[0.93 - 0.955]	6.14e-01	n.s.
CPF_RS09940	moaA	GTP 3',8-cyclase MoaA	2284175 - 2285146	reverse	972	27.06	280	972	0	79	0.944	[0.93 - 0.959]	2.81e-05	***
CPF_RS09945		molybdopterin-binding protein	2285250 - 2286263	reverse	1014	31.26	281	1014	0	80	0.923	[0.902 - 0.945]	6.58e-04	***
CPF_RS09950		molybdenum cofactor guanylyltransferase	2286381 - 2286977	reverse	597	25.46	279	597	0	67	0.919	[0.896 - 0.942]	1.77e-03	**
CPF_RS09955		molybdopterin molybdotransferase MoeA	2287022 - 2288242	reverse	1221	30.22	281	1221	0	81	0.928	[0.906 - 0.95]	3.80e-12	***
CPF_RS09960	mobB	molybdopterin-guanine dinucleotide biosynthesis protein B	2288581 - 2289063	reverse	483	31.06	281	483	0	54	0.895	[0.869 - 0.92]	4.21e-02	*
CPF_RS09965		NAD(P)/FAD-dependent oxidoreductase	2289139 - 2290362	reverse	1224	31.7	280	1224	1	84	0.917	[0.891 - 0.943]	1.52e-07	***
CPF_RS09970		4Fe-4S dicluster domain-containing protein	2290364 - 2290777	reverse	414	33.82	281	414	0	34	0.812	[0.774 - 0.851]	6.93e-01	n.s.
CPF_RS09975		nitrate reductase	2290790 - 2292868	reverse	2079	31.89	279	2079	0	105	0.963	[0.951 - 0.974]	5.40e-24	***
CPF_RS10025		pyrimidine-nucleoside phosphorylase	2301785 - 2303086	reverse	1302	32.03	281	1302	0	81	0.955	[0.945 - 0.965]	4.62e-04	***
CPF_RS10030		tyrosine recombinase XerD	2303333 - 2304205	reverse	873	29.1	281	873	0	54	0.934	[0.921 - 0.946]	2.11e-07	***
CPF_RS10035	spoIIM	stage II sporulation protein M	2304255 - 2304875	reverse	621	27.21	279	621	0	59	0.942	[0.931 - 0.953]	7.75e-01	n.s.
CPF_RS10040		NUDIX hydrolase	2305009 - 2305539	reverse	531	28.06	278	531	1	74	0.946	[0.933 - 0.96]	9.96e-05	***
CPF_RS10045		hypothetical protein	2305601 - 2305906	reverse	306	23.86	281	306	0	40	0.912	[0.895 - 0.928]	7.91e-03	**
CPF_RS10055	spoIVB	SpoIVB peptidase	2306987 - 2308147	reverse	1161	28.85	281	1161	1	75	0.927	[0.906 - 0.949]	3.61e-04	***
CPF_RS10060	recN	DNA repair protein RecN	2308324 - 2310021	reverse	1698	27.03	280	1698	0	89	0.946	[0.933 - 0.96]	8.30e-09	***
CPF_RS10065		arginine repressor	2310037 - 2310489	reverse	453	30.46	282	453	0	36	0.833	[0.802 - 0.865]	1.07e-02	*
CPF_RS10070		NAD(+)/NADH kinase	2310512 - 2311342	reverse	831	28.64	282	831	0	76	0.912	[0.887 - 0.937]	1.98e-02	*
CPF_RS10075		TlyA family RNA methyltransferase	2311427 - 2312242	reverse	816	31.74	282	816	0	74	0.91	[0.886 - 0.934]	4.60e-01	n.s.
CPF_RS10080		1-deoxy-D-xylulose-5-phosphate synthase	2312254 - 2314113	reverse	1860	29.73	282	1860	0	99	0.951	[0.936 - 0.966]	3.25e-03	**
CPF_RS10085		polyprenyl synthetase family protein	2314134 - 2315006	reverse	873	28.06	282	873	0	69	0.903	[0.877 - 0.929]	3.57e-05	***
CPF_RS10095		exodeoxyribonuclease VII large subunit	2315242 - 2316444	reverse	1203	27.35	281	1203	0	92	0.954	[0.943 - 0.966]	1.89e-03	**
CPF_RS10100		bifunctional methylenetetrahydrofolate dehydrogenase/methenyltetrahydrofolate cyclohydrolase	2316446 - 2317279	reverse	834	31.18	282	834	0	76	0.916	[0.893 - 0.939]	1.73e-02	*
CPF_RS10105	nusB	transcription antitermination factor NusB	2317328 - 2317735	reverse	408	25	281	408	0	33	0.842	[0.818 - 0.865]	6.80e-01	n.s.
CPF_RS10110		Asp23/Gls24 family envelope stress response protein	2317854 - 2318243	reverse	390	32.82	282	390	0	10	0.191	[0.13 - 0.253]	--	--
CPF_RS10115		SpoIIIAH-like family protein	2318328 - 2318825	reverse	498	28.92	280	498	1	24	0.823	[0.795 - 0.85]	7.15e-01	n.s.
CPF_RS10120	spoIIIAG	stage III sporulation protein AG	2318851 - 2319456	reverse	606	28.71	282	606	0	63	0.923	[0.907 - 0.94]	3.20e-11	***
CPF_RS10125	spoIIIAF	stage III sporulation protein AF	2319471 - 2320028	reverse	558	24.73	278	558	1	69	0.931	[0.916 - 0.947]	2.06e-02	*
CPF_RS10130	spoIIIAE	stage III sporulation protein AE	2320036 - 2321208	reverse	1173	29.92	282	1173	0	91	0.957	[0.945 - 0.968]	4.84e-07	***
CPF_RS10135	spoIIIAD	stage III sporulation protein AD	2321219 - 2321605	reverse	387	27.91	282	387	0	54	0.915	[0.898 - 0.932]	3.63e-01	n.s.
CPF_RS10140	spoIIIAC	stage III sporulation protein AC	2321693 - 2321890	reverse	198	27.78	282	198	0	18	0.762	[0.734 - 0.79]	--	--
CPF_RS10145		stage III sporulation protein SpoAB	2321966 - 2322481	reverse	516	26.36	280	516	0	63	0.93	[0.915 - 0.944]	2.13e-02	*
CPF_RS10150	spoIIIAA	stage III sporulation protein AA	2322628 - 2323512	reverse	885	28.36	281	885	0	88	0.955	[0.945 - 0.966]	1.06e-04	***
CPF_RS10155		hypothetical protein	2323710 - 2324072	reverse	363	27.27	281	363	0	20	0.807	[0.783 - 0.83]	8.22e-02	n.s.
CPF_RS10160	efp	elongation factor P	2324186 - 2324743	reverse	558	34.59	281	558	0	18	0.528	[0.459 - 0.596]	1.14e-01	n.s.
CPF_RS10205		type II/IV secretion system protein	2329031 - 2330419	reverse	1389	27.29	276	1390	1	82	0.939	[0.923 - 0.955]	2.67e-12	***
CPF_RS10210		DPP IV N-terminal domain-containing protein	2330518 - 2331549	reverse	1032	27.42	276	1032	0	89	0.924	[0.901 - 0.947]	3.33e-06	***
CPF_RS10215		diaminopimelate epimerase	2331566 - 2332384	reverse	819	30.77	282	819	0	76	0.953	[0.943 - 0.964]	3.11e-02	*
CPF_RS10220		fibronectin/fibrinogen-binding protein	2332476 - 2334203	forward	1728	25.58	278	1733	4	104	0.954	[0.938 - 0.97]	1.81e-12	***
CPF_RS10225		class I SAM-dependent RNA methyltransferase	2334314 - 2335441	reverse	1128	32.54	281	1128	0	78	0.932	[0.912 - 0.951]	2.48e-05	***
CPF_RS10230	pyrR	bifunctional pyr operon transcriptional regulator/uracil phosphoribosyltransferase PyrR	2335461 - 2335997	reverse	537	31.84	282	537	0	59	0.913	[0.891 - 0.934]	1.80e-01	n.s.
CPF_RS10245		RNA-binding protein	2337698 - 2338459	reverse	762	26.25	282	762	0	51	0.922	[0.905 - 0.939]	5.25e-01	n.s.
CPF_RS10255		YggS family pyridoxal phosphate-dependent enzyme	2338929 - 2339588	reverse	660	27.27	281	660	0	34	0.801	[0.759 - 0.842]	1.03e-05	***
CPF_RS10260		DUF881 domain-containing protein	2339688 - 2340419	reverse	732	27.87	282	732	0	64	0.932	[0.917 - 0.948]	4.57e-01	n.s.
CPF_RS10265		DUF1290 domain-containing protein	2340432 - 2340770	reverse	339	31.27	282	339	0	26	0.766	[0.719 - 0.814]	9.15e-01	n.s.
CPF_RS10275		FtsQ-type POTRA domain-containing protein	2341513 - 2342259	reverse	747	24.23	276	750	4	66	0.921	[0.898 - 0.945]	1.53e-25	***
CPF_RS10280	spoVE	stage V sporulation protein E	2342417 - 2343541	reverse	1125	32	282	1125	0	57	0.86	[0.825 - 0.894]	5.67e-07	***
CPF_RS10285		phospho-N-acetylmuramoyl-pentapeptide- transferase	2343569 - 2344540	reverse	972	30.35	281	972	0	39	0.864	[0.838 - 0.89]	6.76e-03	**
CPF_RS10290		UDP-N-acetylmuramoyl-tripeptide--D-alanyl-D- alanine ligase	2344590 - 2345951	reverse	1362	29	282	1362	3	89	0.928	[0.905 - 0.951]	1.38e-05	***
CPF_RS10295		UDP-N-acetylmuramoyl-L-alanyl-D-glutamate--2, 6-diaminopimelate ligase	2345964 - 2347418	reverse	1455	29.21	282	1455	0	86	0.938	[0.919 - 0.958]	3.57e-12	***
CPF_RS10300		stage V sporulation protein D	2347513 - 2349732	reverse	2220	32.61	281	2226	9	106	0.943	[0.924 - 0.963]	0.00e+00	***
CPF_RS10305		septum formation initiator family protein	2349920 - 2350348	reverse	429	27.51	277	429	6	31	0.683	[0.621 - 0.745]	3.48e-01	n.s.
CPF_RS10310	rsmH	16S rRNA (cytosine(1402)-N(4))-methyltransferase RsmH	2350420 - 2351352	reverse	933	30.44	282	933	0	81	0.937	[0.918 - 0.957]	1.40e-04	***
CPF_RS10315	ychF	redox-regulated ATPase YchF	2351900 - 2352997	reverse	1098	32.33	282	1098	0	80	0.934	[0.913 - 0.954]	2.25e-03	**
CPF_RS10335		WecB/TagA/CpsF family glycosyltransferase	2356082 - 2356798	reverse	717	28.87	282	717	0	73	0.926	[0.906 - 0.946]	1.74e-05	***
CPF_RS10340		tetratricopeptide repeat protein	2356814 - 2357911	reverse	1098	27.05	280	1099	1	82	0.94	[0.923 - 0.956]	1.28e-01	n.s.
CPF_RS10345		phospho-sugar mutase	2358203 - 2359930	reverse	1728	29.63	279	1729	1	97	0.972	[0.965 - 0.98]	4.25e-08	***
CPF_RS10370		alpha-hydroxy-acid oxidizing protein	2369170 - 2370192	reverse	1023	33.43	282	1023	0	97	0.959	[0.949 - 0.969]	3.53e-04	***
CPF_RS10375		DUF523 domain-containing protein	2370206 - 2370649	reverse	444	31.53	282	444	0	76	0.946	[0.935 - 0.957]	5.33e-03	**
CPF_RS10380		stage V sporulation protein D	2370888 - 2373071	reverse	2184	31.41	278	2184	1	116	0.974	[0.966 - 0.981]	0.00e+00	***
CPF_RS10385		endonuclease MutS2	2373335 - 2375695	reverse	2361	31.77	281	2362	1	116	0.962	[0.95 - 0.974]	1.05e-23	***
CPF_RS10390		U32 family peptidase	2375709 - 2378060	reverse	2352	28.95	280	2352	0	109	0.97	[0.961 - 0.979]	4.21e-21	***
CPF_RS10400	zapA	cell division protein ZapA	2379538 - 2380893	reverse	1356	25.37	282	1356	0	100	0.965	[0.956 - 0.974]	1.71e-03	**
CPF_RS10405		phenylalanine--tRNA ligase subunit beta	2380974 - 2383355	reverse	2382	30.98	275	2382	0	109	0.976	[0.97 - 0.982]	1.09e-08	***
CPF_RS10410	pheS	phenylalanine--tRNA ligase subunit alpha	2383379 - 2384398	reverse	1020	32.65	282	1020	0	77	0.953	[0.943 - 0.963]	8.11e-03	**
CPF_RS10415		RNA methyltransferase	2385010 - 2385783	reverse	774	27.91	282	774	0	75	0.959	[0.952 - 0.966]	2.49e-02	*
CPF_RS10420		TrkA family potassium uptake protein	2385809 - 2386474	reverse	666	30.33	282	666	0	38	0.9	[0.885 - 0.916]	1.37e-01	n.s.
CPF_RS10425		potassium uptake protein, TrkH family	2386497 - 2387837	reverse	1341	29.98	282	1341	0	82	0.959	[0.95 - 0.968]	4.61e-06	***
CPF_RS10430	rplT	50S ribosomal protein L20	2388066 - 2388425	reverse	360	32.5	282	360	3	8	0.422	[0.357 - 0.488]	--	--
CPF_RS10450		hypothetical protein	2390489 - 2391184	forward	696	25.29	279	696	1	82	0.932	[0.911 - 0.952]	5.13e-04	***
CPF_RS10455		ATPase	2391439 - 2392419	forward	981	30.48	281	981	0	87	0.94	[0.922 - 0.959]	1.98e-03	**
CPF_RS10460		NUDIX hydrolase	2392552 - 2393106	reverse	555	28.47	280	555	0	72	0.938	[0.922 - 0.953]	5.94e-01	n.s.
CPF_RS10500		class I SAM-dependent methyltransferase	2395958 - 2396695	reverse	738	26.83	279	739	2	74	0.932	[0.916 - 0.947]	2.97e-04	***
CPF_RS10505		alpha/beta-type small acid-soluble spore protein	2396747 - 2397019	reverse	273	29.67	282	273	0	31	0.863	[0.838 - 0.887]	1.91e-01	n.s.
CPF_RS10510		aspartate-semialdehyde dehydrogenase	2397221 - 2398198	forward	978	31.29	282	978	0	72	0.941	[0.928 - 0.955]	4.12e-02	*
CPF_RS10515		4-hydroxy-tetrahydrodipicolinate synthase	2398223 - 2399098	forward	876	29.34	282	876	0	73	0.954	[0.944 - 0.963]	5.25e-05	***
CPF_RS10520		4-hydroxy-tetrahydrodipicolinate reductase	2399171 - 2399935	forward	765	31.24	282	765	0	76	0.927	[0.908 - 0.947]	4.16e-02	*
CPF_RS10525		aminotransferase class I/II-fold pyridoxal phosphate-dependent enzyme	2400229 - 2401371	reverse	1143	29.13	271	1143	1	88	0.935	[0.915 - 0.954]	1.54e-14	***
CPF_RS10530		cob(I)yrinic acid a,c-diamide adenosyltransferase	2401371 - 2401907	reverse	537	31.47	282	537	0	53	0.915	[0.897 - 0.933]	5.04e-01	n.s.
CPF_RS10535	dapD	2,3,4,5-tetrahydropyridine-2,6-dicarboxylate N-acetyltransferase	2402101 - 2402811	forward	711	33.61	282	711	0	60	0.915	[0.896 - 0.934]	1.22e-01	n.s.
CPF_RS10540		single-stranded DNA-binding protein	2402861 - 2403517	reverse	657	28.16	282	657	0	42	0.87	[0.839 - 0.901]	2.35e-03	**
CPF_RS10550		DUF4364 family protein	2404517 - 2405047	forward	531	24.67	278	531	0	34	0.796	[0.752 - 0.84]	1.47e-01	n.s.
CPF_RS10565		hemolysin III family protein	2407867 - 2408508	reverse	642	28.35	282	642	0	67	0.922	[0.902 - 0.943]	1.48e-04	***
CPF_RS10570		cupin domain-containing protein	2408634 - 2409128	forward	495	30.3	282	495	0	70	0.933	[0.913 - 0.953]	1.38e-02	*
CPF_RS10575		ClC family H(+)/Cl(-) exchange transporter	2409240 - 2410799	reverse	1560	29.55	280	1560	1	100	0.949	[0.932 - 0.966]	1.34e-10	***
CPF_RS10580		bifunctional folylpolyglutamate synthase/dihydrofolate synthase	2410910 - 2412232	reverse	1323	28.95	282	1326	6	97	0.976	[0.971 - 0.981]	5.30e-18	***
CPF_RS10585		valine--tRNA ligase	2412522 - 2415164	reverse	2643	33.3	281	2643	0	97	0.951	[0.935 - 0.967]	5.96e-14	***
CPF_RS10590		tetratricopeptide repeat protein	2415821 - 2416171	forward	351	26.21	282	351	0	32	0.805	[0.765 - 0.844]	9.81e-01	n.s.
CPF_RS10595		transglutaminase domain-containing protein	2416377 - 2417552	reverse	1176	27.64	281	1176	0	90	0.954	[0.942 - 0.967]	7.23e-16	***
CPF_RS10600	recX	recombination regulator RecX	2417558 - 2418196	reverse	639	26.13	279	639	0	74	0.928	[0.91 - 0.946]	7.87e-01	n.s.
CPF_RS10605		insulinase family protein	2418202 - 2419446	reverse	1245	27.95	280	1245	1	89	0.939	[0.922 - 0.957]	8.31e-13	***
CPF_RS10610		response regulator transcription factor	2419541 - 2420212	forward	672	29.46	281	672	0	57	0.905	[0.885 - 0.926]	9.73e-05	***
CPF_RS10615		HAMP domain-containing histidine kinase	2420212 - 2421735	forward	1524	27.43	276	1525	2	94	0.952	[0.936 - 0.968]	1.91e-19	***
CPF_RS10620		SDR family oxidoreductase	2421988 - 2422734	reverse	747	32.8	282	747	0	75	0.92	[0.901 - 0.939]	3.00e-07	***
CPF_RS10625		membrane dipeptidase	2422840 - 2423802	reverse	963	28.25	282	963	0	87	0.954	[0.943 - 0.964]	9.08e-14	***
CPF_RS10630		serine hydroxymethyltransferase	2424050 - 2425282	reverse	1233	31.79	281	1233	0	85	0.94	[0.924 - 0.956]	6.93e-06	***
CPF_RS10635		threonine/serine exporter family protein	2425462 - 2426232	forward	771	33.33	282	771	0	77	0.951	[0.94 - 0.962]	2.80e-05	***
CPF_RS10640		threonine/serine exporter family protein	2426233 - 2426754	forward	522	30.65	260	522	0	47	0.913	[0.894 - 0.933]	8.41e-01	n.s.
CPF_RS10645		metal-sensitive transcriptional regulator	2426772 - 2427044	reverse	273	30.04	281	273	0	22	0.793	[0.763 - 0.823]	1.08e-01	n.s.
CPF_RS10650	aspS	aspartate--tRNA ligase	2427330 - 2429123	reverse	1794	32.55	282	1794	0	92	0.94	[0.925 - 0.956]	3.99e-06	***
CPF_RS10655		histidine--tRNA ligase	2429144 - 2430391	reverse	1248	31.97	282	1248	0	94	0.956	[0.945 - 0.967]	1.03e-05	***
CPF_RS10660		coproporphyrinogen III oxidase	2430423 - 2431865	reverse	1443	28.21	281	1443	0	106	0.956	[0.942 - 0.97]	3.80e-03	**
CPF_RS10670		D-tyrosyl-tRNA(Tyr) deacylase	2432635 - 2433084	reverse	450	31.56	282	450	0	63	0.902	[0.88 - 0.924]	1.31e-01	n.s.
CPF_RS10675		bifunctional (p)ppGpp synthetase/guanosine-3',5'-bis(diphosphate) 3'-pyrophosphohydrolase	2433099 - 2435279	reverse	2181	30.4	281	2181	0	101	0.958	[0.947 - 0.969]	5.99e-36	***
CPF_RS10680		adenine phosphoribosyltransferase	2435431 - 2435949	reverse	519	33.72	282	519	0	37	0.788	[0.743 - 0.833]	2.18e-01	n.s.
CPF_RS10685		DHH family phosphoesterase	2435993 - 2436847	reverse	855	26.43	280	855	0	54	0.928	[0.913 - 0.943]	7.26e-02	n.s.
CPF_RS10695	secD	protein translocase subunit SecD	2437909 - 2439168	reverse	1260	32.06	282	1260	0	68	0.882	[0.851 - 0.912]	2.66e-02	*
CPF_RS10700	scfB	thioether cross-link-forming SCIFF peptide maturase	2439266 - 2440639	reverse	1374	31.22	282	1374	0	82	0.945	[0.931 - 0.959]	1.43e-03	**
CPF_RS10705	scfA	six-cysteine peptide SCIFF	2440709 - 2440849	reverse	141	35.46	282	141	0	1	0.0	[0.0 - 0.0]	--	--
CPF_RS10710	yajC	preprotein translocase subunit YajC	2441045 - 2441314	reverse	270	27.41	282	270	0	19	0.668	[0.616 - 0.719]	7.09e-01	n.s.
CPF_RS10715	tgt	tRNA guanosine(34) transglycosylase Tgt	2441353 - 2442495	reverse	1143	32.81	282	1143	0	76	0.944	[0.931 - 0.957]	2.20e-06	***
CPF_RS10720	queA	tRNA preQ1(34) S-adenosylmethionine ribosyltransferase-isomerase QueA	2442519 - 2443544	reverse	1026	29.53	282	1026	0	67	0.936	[0.922 - 0.95]	1.28e-01	n.s.
CPF_RS10725	ruvB	Holliday junction branch migration DNA helicase RuvB	2443566 - 2444606	reverse	1041	32.18	282	1041	0	83	0.955	[0.942 - 0.967]	3.41e-02	*
CPF_RS10730	ruvA	Holliday junction branch migration protein RuvA	2444620 - 2445225	reverse	606	29.87	282	606	0	63	0.885	[0.855 - 0.914]	1.66e-02	*
CPF_RS10735		hypothetical protein	2445454 - 2446047	reverse	594	26.26	280	594	0	58	0.944	[0.934 - 0.954]	5.71e-01	n.s.
CPF_RS10760		YebC/PmpR family DNA-binding transcriptional regulator	2456370 - 2457107	reverse	738	36.45	281	738	0	76	0.945	[0.931 - 0.959]	8.59e-02	n.s.
CPF_RS10765		YigZ family protein	2457233 - 2457886	reverse	654	32.11	281	654	0	82	0.963	[0.955 - 0.971]	5.10e-04	***
CPF_RS10770		PLP-dependent aminotransferase family protein	2457892 - 2459298	reverse	1407	26.87	278	1407	1	89	0.972	[0.966 - 0.978]	8.42e-09	***
CPF_RS10775		nucleotidyltransferase domain-containing protein	2459313 - 2460215	reverse	903	26.58	280	903	0	77	0.964	[0.956 - 0.972]	1.09e-05	***
CPF_RS10785	hflX	GTPase HflX	2460862 - 2462655	reverse	1794	30.6	280	1795	1	89	0.971	[0.964 - 0.977]	1.30e-11	***
CPF_RS10790	hpt	hypoxanthine phosphoribosyltransferase	2462762 - 2463286	forward	525	29.33	280	525	1	46	0.917	[0.902 - 0.932]	1.60e-02	*
CPF_RS10795	yunB	sporulation protein YunB	2463320 - 2464009	reverse	690	26.96	280	690	0	63	0.948	[0.937 - 0.959]	5.09e-03	**
CPF_RS10810		hypothetical protein	2468369 - 2468761	reverse	393	24.94	279	393	0	44	0.904	[0.885 - 0.923]	3.00e-01	n.s.
CPF_RS10815		GNAT family N-acetyltransferase	2468809 - 2469885	reverse	1077	28.69	278	1077	0	83	0.952	[0.938 - 0.966]	1.40e-06	***
CPF_RS10820		helix-turn-helix transcriptional regulator	2470211 - 2470750	forward	540	32.96	281	540	0	27	0.759	[0.717 - 0.801]	7.32e-01	n.s.
CPF_RS10825		ABC transporter ATP-binding protein	2470782 - 2471831	forward	1050	29.9	280	1051	1	74	0.947	[0.934 - 0.959]	6.88e-01	n.s.
CPF_RS10830		ABC transporter permease	2471834 - 2472679	forward	846	28.96	280	846	0	59	0.93	[0.915 - 0.945]	9.06e-08	***
CPF_RS10840		ABC transporter substrate-binding protein	2473475 - 2474557	forward	1083	30.84	281	1083	0	79	0.959	[0.949 - 0.969]	1.41e-04	***
CPF_RS10845	ndk	nucleoside-diphosphate kinase	2474812 - 2475243	reverse	432	30.56	280	432	0	35	0.861	[0.835 - 0.887]	2.35e-02	*
CPF_RS10850		acylphosphatase	2475428 - 2475697	forward	270	30.37	281	270	0	45	0.782	[0.734 - 0.83]	9.77e-02	n.s.
CPF_RS10855		hypothetical protein	2476160 - 2476726	reverse	567	25.57	280	567	0	74	0.935	[0.919 - 0.951]	1.01e-01	n.s.
CPF_RS10860		D-alanyl-D-alanine carboxypeptidase	2476905 - 2478176	forward	1272	30.66	280	1272	0	84	0.974	[0.969 - 0.979]	3.18e-10	***
CPF_RS10865	ppaX	pyrophosphatase PpaX	2478231 - 2478875	reverse	645	30.39	277	645	0	69	0.953	[0.942 - 0.964]	3.72e-05	***
CPF_RS10870		aspartate--ammonia ligase	2479465 - 2480475	forward	1011	30.76	282	1011	0	82	0.957	[0.946 - 0.969]	1.69e-06	***
CPF_RS10875		hypothetical protein	2480601 - 2481419	forward	819	24.18	281	819	0	76	0.957	[0.947 - 0.967]	1.61e-06	***
CPF_RS10885		LrgB family protein	2481901 - 2482611	forward	711	31.79	282	711	0	66	0.959	[0.951 - 0.968]	3.99e-02	*
CPF_RS10890		hypothetical protein	2482709 - 2483164	forward	456	24.78	282	456	0	63	0.945	[0.932 - 0.958]	1.23e-01	n.s.
CPF_RS10895		type IA DNA topoisomerase	2483377 - 2485539	reverse	2163	30.51	273	2163	3	113	0.973	[0.965 - 0.982]	8.25e-19	***
CPF_RS10900		amidohydrolase	2485767 - 2486924	reverse	1158	32.99	282	1158	3	93	0.961	[0.951 - 0.971]	4.73e-12	***
CPF_RS10905		tryptophan-rich sensory protein	2487087 - 2487584	reverse	498	27.31	281	498	0	66	0.937	[0.925 - 0.949]	5.90e-01	n.s.
CPF_RS10920		tetratricopeptide repeat protein	2491663 - 2492598	reverse	936	27.56	275	936	0	92	0.968	[0.961 - 0.975]	5.80e-07	***
CPF_RS10925		alpha/beta hydrolase	2492719 - 2493639	reverse	921	29.42	282	921	0	76	0.965	[0.956 - 0.973]	2.75e-01	n.s.
CPF_RS10930		hypothetical protein	2493762 - 2494358	reverse	597	26.3	280	597	0	71	0.957	[0.949 - 0.965]	6.97e-03	**
CPF_RS10940		glycosyl hydrolase family 8	2494644 - 2495759	reverse	1116	26.43	281	1116	0	94	0.969	[0.961 - 0.976]	1.30e-07	***
CPF_RS10945		lytic transglycosylase domain-containing protein	2495811 - 2496356	reverse	546	28.57	282	546	0	49	0.945	[0.935 - 0.955]	9.08e-01	n.s.
CPF_RS10950		dephospho-CoA kinase	2496366 - 2496965	reverse	600	29.5	280	600	1	68	0.948	[0.937 - 0.959]	4.16e-02	*
CPF_RS10955	polA	DNA polymerase I	2496982 - 2499582	reverse	2601	27.8	280	2604	5	119	0.977	[0.97 - 0.984]	2.22e-09	***
CPF_RS10960	glsA	glutaminase A	2499939 - 2500856	reverse	918	30.28	282	918	0	71	0.926	[0.909 - 0.944]	2.94e-02	*
CPF_RS10965		hypothetical protein	2501095 - 2501610	forward	516	25.97	280	516	1	68	0.93	[0.914 - 0.946]	7.77e-02	n.s.
CPF_RS10970		aminopeptidase	2501693 - 2502928	forward	1236	31.47	281	1236	0	83	0.957	[0.946 - 0.967]	1.09e-04	***
CPF_RS10975		hypothetical protein	2503141 - 2504190	reverse	1050	24.76	281	1053	3	73	0.946	[0.933 - 0.959]	2.94e-06	***
CPF_RS10980		phosphodiester glycosidase family protein	2504207 - 2505217	reverse	1011	32.15	281	1026	21	57	0.926	[0.913 - 0.939]	9.39e-07	***
CPF_RS10985		hypothetical protein	2506128 - 2506385	reverse	258	30.62	281	259	1	30	0.765	[0.719 - 0.811]	3.18e-06	***
CPF_RS10990		radical SAM protein	2506548 - 2507237	reverse	690	26.81	281	691	1	78	0.948	[0.937 - 0.96]	1.36e-02	*
CPF_RS10995		ECF transporter S component	2507255 - 2507812	reverse	558	27.6	280	559	1	56	0.936	[0.924 - 0.949]	3.87e-01	n.s.
CPF_RS11000		nucleoside hydrolase	2507831 - 2508811	reverse	981	31.8	282	981	0	102	0.955	[0.941 - 0.969]	3.35e-10	***
CPF_RS11005		Nif3-like dinuclear metal center hexameric protein	2509325 - 2510113	reverse	789	29.66	282	789	0	86	0.939	[0.922 - 0.956]	2.53e-04	***
CPF_RS11010		SAM-dependent methyltransferase	2510113 - 2510802	reverse	690	27.54	279	695	5	77	0.958	[0.948 - 0.969]	1.14e-10	***
CPF_RS11015		membrane protein	2510816 - 2511703	reverse	888	26.13	282	888	0	50	0.824	[0.785 - 0.863]	6.44e-03	**
CPF_RS11020	rpoD	RNA polymerase sigma factor RpoD	2511938 - 2513038	reverse	1101	32.33	282	1101	0	71	0.907	[0.885 - 0.929]	1.90e-01	n.s.
CPF_RS11025		DNA primase	2513065 - 2514852	reverse	1788	28.64	280	1788	1	85	0.955	[0.943 - 0.967]	1.91e-05	***
CPF_RS11030		deoxyguanosinetriphosphate triphosphohydrolase	2515021 - 2516049	reverse	1029	30.52	281	1032	3	85	0.955	[0.945 - 0.965]	2.11e-10	***
CPF_RS11040		pyruvate, phosphate dikinase	2517385 - 2520015	reverse	2631	33.6	281	2632	1	102	0.972	[0.964 - 0.979]	1.90e-09	***
CPF_RS11045		helix-turn-helix transcriptional regulator	2520116 - 2520748	reverse	633	33.65	282	633	0	22	0.481	[0.412 - 0.55]	7.67e-01	n.s.
CPF_RS11050		DUF4342 domain-containing protein	2520953 - 2521579	reverse	627	30.78	282	627	3	44	0.795	[0.749 - 0.841]	3.58e-01	n.s.
CPF_RS11055	recO	DNA repair protein RecO	2521585 - 2522325	reverse	741	28.61	282	741	0	43	0.893	[0.872 - 0.914]	6.96e-02	n.s.
CPF_RS11060	era	GTPase Era	2522338 - 2523228	reverse	891	28.51	282	891	0	56	0.896	[0.876 - 0.915]	2.81e-01	n.s.
CPF_RS11070		diacylglycerol kinase	2523679 - 2524377	reverse	699	31.33	281	699	0	46	0.901	[0.882 - 0.921]	9.32e-05	***
CPF_RS11075	ybeY	rRNA maturation RNase YbeY	2524405 - 2524911	reverse	507	30.18	282	507	0	67	0.911	[0.893 - 0.929]	2.04e-01	n.s.
CPF_RS11080		HDIG domain-containing protein	2524913 - 2526967	reverse	2055	30.12	282	2055	0	105	0.967	[0.958 - 0.975]	4.64e-18	***
CPF_RS11085	yqfD	sporulation protein YqfD	2527004 - 2528140	reverse	1137	28.5	280	1143	7	79	0.951	[0.94 - 0.962]	2.47e-13	***
CPF_RS11090	yqfC	sporulation protein YqfC	2528142 - 2528423	reverse	282	30.14	281	282	0	46	0.935	[0.924 - 0.946]	4.89e-01	n.s.
CPF_RS11095		GatB/YqeY domain-containing protein	2528659 - 2529108	reverse	450	36.22	282	450	0	13	0.285	[0.214 - 0.356]	2.40e-01	n.s.
CPF_RS11100		30S ribosomal protein S21	2529158 - 2529334	reverse	177	34.46	282	177	0	1	0.0	[0.0 - 0.0]	--	--
CPF_RS11105		histidine triad nucleotide-binding protein	2529454 - 2529798	reverse	345	33.62	282	345	0	26	0.847	[0.825 - 0.869]	1.90e-01	n.s.
CPF_RS11110	mtaB	tRNA (N(6)-L-threonylcarbamoyladenosine(37)-C(2))- methylthiotransferase MtaB	2529867 - 2531171	reverse	1305	30.27	282	1305	0	89	0.963	[0.955 - 0.972]	1.13e-09	***
CPF_RS11115		16S rRNA (uracil(1498)-N(3))-methyltransferase	2531171 - 2531923	reverse	753	31.74	282	753	0	70	0.936	[0.922 - 0.951]	6.50e-04	***
CPF_RS11120	prmA	50S ribosomal protein L11 methyltransferase	2531946 - 2532887	reverse	942	32.59	282	942	0	88	0.967	[0.96 - 0.974]	3.08e-11	***
CPF_RS11125		GntR family transcriptional regulator	2533113 - 2533469	reverse	357	28.29	282	357	0	48	0.934	[0.924 - 0.945]	3.84e-02	*
CPF_RS11150	dnaK	molecular chaperone DnaK	2537624 - 2539483	reverse	1860	34.68	280	1860	0	87	0.965	[0.957 - 0.973]	7.23e-07	***
CPF_RS11155	grpE	nucleotide exchange factor GrpE	2539540 - 2540166	reverse	627	30.3	282	627	0	34	0.896	[0.881 - 0.911]	9.85e-01	n.s.
CPF_RS11160	hrcA	heat-inducible transcriptional repressor HrcA	2540197 - 2541216	reverse	1020	30.1	282	1020	0	65	0.934	[0.921 - 0.948]	7.80e-02	n.s.
CPF_RS11165		oxygen-independent coproporphyrinogen III oxidase	2541413 - 2542546	reverse	1134	27.51	281	1134	0	90	0.952	[0.94 - 0.964]	3.56e-11	***
CPF_RS11170		hypothetical protein	2542816 - 2543085	reverse	270	24.81	279	270	0	43	0.91	[0.895 - 0.926]	3.33e-01	n.s.
CPF_RS11180		hypothetical protein	2545265 - 2545627	reverse	363	23.14	282	363	0	68	0.944	[0.934 - 0.955]	6.72e-04	***
CPF_RS11185		stage II sporulation protein P	2545682 - 2546767	reverse	1086	29.37	282	1086	0	83	0.954	[0.943 - 0.964]	7.03e-04	***
CPF_RS11190		GPR endopeptidase	2546916 - 2547893	reverse	978	34.05	281	978	1	91	0.964	[0.956 - 0.973]	6.73e-07	***
CPF_RS11200	holA	DNA polymerase III subunit delta	2548448 - 2549494	reverse	1047	26.27	282	1047	0	91	0.938	[0.918 - 0.959]	4.43e-06	***
CPF_RS11210	spoVAE	stage V sporulation protein AE	2551245 - 2551610	reverse	366	34.7	282	366	0	57	0.883	[0.856 - 0.91]	1.21e-03	**
CPF_RS11215	spoVAD	stage V sporulation protein AD	2551666 - 2552685	reverse	1020	33.24	282	1020	0	86	0.959	[0.95 - 0.969]	3.75e-04	***
CPF_RS11220	spoVAC	stage V sporulation protein AC	2552691 - 2553158	reverse	468	32.91	281	469	1	52	0.899	[0.875 - 0.922]	9.99e-01	n.s.
CPF_RS11225	sigF	RNA polymerase sporulation sigma factor SigF	2553296 - 2554051	reverse	756	30.29	281	756	0	68	0.943	[0.932 - 0.954]	4.32e-01	n.s.
CPF_RS11230	spoIIAB	anti-sigma F factor	2554069 - 2554491	reverse	423	30.97	281	423	0	33	0.862	[0.832 - 0.891]	6.34e-01	n.s.
CPF_RS11235	spoIIAA	anti-sigma F factor antagonist	2554505 - 2554840	reverse	336	27.98	282	336	0	17	0.759	[0.728 - 0.789]	7.39e-01	n.s.
CPF_RS11240		AAA family ATPase	2554974 - 2557259	reverse	2286	28.3	281	2286	0	105	0.97	[0.962 - 0.978]	3.48e-21	***
CPF_RS11245	deoC	deoxyribose-phosphate aldolase	2557460 - 2558134	reverse	675	33.19	282	675	0	41	0.877	[0.849 - 0.906]	4.00e-01	n.s.
CPF_RS11250		hypothetical protein	2558391 - 2558798	forward	408	26.72	282	408	0	10	0.443	[0.375 - 0.51]	1.00e+00	n.s.
CPF_RS11255		calcium-translocating P-type ATPase, PMCA-type	2559002 - 2561551	reverse	2550	30.16	276	2550	0	91	0.952	[0.939 - 0.964]	0.00e+00	***
CPF_RS11260		putative manganese-dependent inorganic diphosphatase	2561796 - 2563445	forward	1650	32.3	281	1650	0	76	0.927	[0.908 - 0.947]	1.32e-15	***
CPF_RS11270		DUF1292 domain-containing protein	2564213 - 2564587	reverse	375	37.33	281	375	6	18	0.578	[0.513 - 0.642]	1.56e-01	n.s.
CPF_RS11285	gadC	glutamate:gamma-aminobutyrate antiporter	2567952 - 2569370	reverse	1419	32.14	276	1419	0	61	0.869	[0.834 - 0.905]	1.87e-05	***
CPF_RS11290	nifJ	pyruvate:ferredoxin (flavodoxin) oxidoreductase	2570072 - 2573581	reverse	3510	37.78	281	3510	0	99	0.967	[0.957 - 0.976]	2.34e-02	*
CPF_RS11295		flavodoxin	2573692 - 2574117	reverse	426	31.46	281	426	0	28	0.767	[0.73 - 0.804]	1.75e-01	n.s.
CPF_RS11300		undecaprenyldiphospho-muramoylpentapeptide beta-N-acetylglucosaminyltransferase	2574324 - 2575397	reverse	1074	27.84	281	1074	0	81	0.948	[0.935 - 0.961]	4.20e-08	***
CPF_RS11305		alpha/beta-type small acid-soluble spore protein	2575582 - 2575761	forward	180	33.89	280	180	0	8	0.123	[0.07 - 0.177]	--	--
CPF_RS11310	recJ	single-stranded-DNA-specific exonuclease RecJ	2575882 - 2577660	reverse	1779	29.74	280	1779	0	109	0.978	[0.972 - 0.983]	3.17e-25	***
CPF_RS11315		insulinase family protein	2577672 - 2578883	reverse	1212	26.57	280	1212	0	95	0.966	[0.959 - 0.974]	8.26e-11	***
CPF_RS11320		DJ-1/PfpI family protein	2579096 - 2579671	reverse	576	32.29	281	576	0	84	0.965	[0.958 - 0.973]	4.52e-04	***
CPF_RS11325		DNA topoisomerase IV subunit A	2579683 - 2582622	reverse	2940	30.14	280	2940	0	117	0.976	[0.969 - 0.983]	7.32e-23	***
CPF_RS11330		type IIA DNA topoisomerase subunit B	2582636 - 2584582	reverse	1947	31.48	281	1947	0	98	0.962	[0.952 - 0.971]	3.98e-09	***
CPF_RS11340		glycosyltransferase family 2 protein	2585888 - 2587288	reverse	1401	29.69	279	1401	0	85	0.966	[0.959 - 0.974]	3.09e-04	***
CPF_RS11345	uvsE	UV DNA damage repair endonuclease UvsE	2588139 - 2589377	forward	1239	25.02	278	1239	1	110	0.979	[0.973 - 0.984]	3.67e-31	***
CPF_RS11350	ytaF	sporulation membrane protein YtaF	2589447 - 2590070	forward	624	27.24	282	624	0	76	0.961	[0.953 - 0.97]	8.80e-03	**
CPF_RS11355		trans-2-enoyl-CoA reductase family protein	2590240 - 2591409	reverse	1170	32.56	281	1170	0	101	0.973	[0.966 - 0.981]	2.37e-18	***
CPF_RS11360		amino acid permease	2591647 - 2593137	reverse	1491	32.26	275	1491	1	88	0.971	[0.964 - 0.978]	1.44e-15	***
CPF_RS11370		ROK family protein	2595773 - 2596666	reverse	894	31.77	282	894	0	101	0.975	[0.968 - 0.982]	1.74e-03	**
CPF_RS11380		DUF308 domain-containing protein	2598640 - 2599134	forward	495	25.45	278	495	0	46	0.945	[0.936 - 0.955]	1.72e-02	*
CPF_RS11385		alpha-mannosidase	2599202 - 2602336	reverse	3135	29.95	281	3138	6	135	0.987	[0.984 - 0.991]	0.00e+00	***
CPF_RS11390		carbohydrate ABC transporter permease	2602643 - 2603599	reverse	957	30.72	282	957	0	57	0.919	[0.904 - 0.933]	1.66e-04	***
CPF_RS11395		sugar ABC transporter permease	2603617 - 2604543	reverse	927	29.88	282	927	0	50	0.928	[0.916 - 0.941]	3.68e-03	**
CPF_RS11400	moaC	cyclic pyranopterin monophosphate synthase MoaC	2604813 - 2605289	reverse	477	31.66	282	477	0	59	0.95	[0.941 - 0.959]	3.54e-03	**
CPF_RS11405	modB	molybdate ABC transporter permease subunit	2605328 - 2605984	reverse	657	27.55	282	657	0	78	0.955	[0.945 - 0.965]	7.56e-04	***
CPF_RS11410	modA	molybdate ABC transporter substrate-binding protein	2605988 - 2606758	reverse	771	28.4	282	771	0	82	0.956	[0.946 - 0.967]	4.44e-03	**
CPF_RS11420		response regulator transcription factor	2607576 - 2609099	reverse	1524	24.74	279	1524	0	94	0.971	[0.964 - 0.977]	2.49e-04	***
CPF_RS11425		sensor histidine kinase	2609104 - 2610840	reverse	1737	26.37	279	1737	2	116	0.983	[0.979 - 0.987]	4.17e-19	***
CPF_RS11430		DUF624 domain-containing protein	2611062 - 2611739	forward	678	23.75	276	678	0	68	0.941	[0.927 - 0.955]	3.67e-01	n.s.
CPF_RS11435		peptidoglycan bridge formation glycyltransferase FemA/FemB family protein	2612006 - 2613343	forward	1338	27.8	281	1338	0	88	0.954	[0.942 - 0.966]	3.08e-01	n.s.
CPF_RS11440		helix-turn-helix transcriptional regulator	2613709 - 2614014	forward	306	26.14	282	306	0	31	0.904	[0.891 - 0.918]	9.42e-01	n.s.
CPF_RS11445		amino acid ABC transporter ATP-binding protein	2614061 - 2614798	reverse	738	29.95	282	738	0	84	0.946	[0.932 - 0.96]	4.73e-03	**
CPF_RS11450		ABC transporter permease subunit	2614817 - 2616325	reverse	1509	29.56	281	1509	0	115	0.981	[0.977 - 0.986]	6.11e-05	***
CPF_RS11455		iron-sulfur cluster-binding protein	2616498 - 2617277	forward	780	27.69	276	780	1	80	0.871	[0.834 - 0.909]	2.22e-03	**
CPF_RS11485		hypothetical protein	2622885 - 2623280	reverse	396	27.27	282	396	6	50	0.941	[0.931 - 0.95]	3.98e-01	n.s.
CPF_RS11490		DUF503 domain-containing protein	2623413 - 2623703	reverse	291	24.74	276	291	0	68	0.942	[0.931 - 0.953]	8.04e-01	n.s.
CPF_RS11495		RNA helicase	2623715 - 2625472	reverse	1758	28.04	280	1758	1	119	0.98	[0.973 - 0.986]	1.11e-15	***
CPF_RS11500		50S ribosomal protein L11 methyltransferase	2625734 - 2626594	forward	861	28.11	279	861	0	92	0.971	[0.963 - 0.979]	1.87e-05	***
CPF_RS11530		GNAT family N-acetyltransferase	2633617 - 2634066	reverse	450	25.33	272	450	1	77	0.953	[0.943 - 0.963]	4.83e-13	***
CPF_RS11535		MFS transporter	2634354 - 2635775	forward	1422	29.47	279	1422	1	97	0.962	[0.951 - 0.972]	4.33e-30	***
CPF_RS11555		RDD family protein	2641108 - 2641557	reverse	450	27.56	282	450	0	33	0.882	[0.861 - 0.903]	1.85e-01	n.s.
CPF_RS11560	selB	selenocysteine-specific translation elongation factor	2641744 - 2643651	reverse	1908	29.77	280	1909	1	110	0.934	[0.911 - 0.957]	0.00e+00	***
CPF_RS11565		L-seryl-tRNA(Sec) selenium transferase	2643652 - 2645040	reverse	1389	30.81	280	1389	0	92	0.949	[0.935 - 0.963]	7.68e-02	n.s.
CPF_RS11590		LCP family protein	2649352 - 2650665	reverse	1314	28.77	282	1314	0	94	0.946	[0.93 - 0.962]	7.50e-04	***
CPF_RS11595		HD domain-containing protein	2650688 - 2651257	reverse	570	29.3	282	570	0	73	0.944	[0.931 - 0.957]	4.13e-01	n.s.
CPF_RS11600		nicotinate-nucleotide adenylyltransferase	2651260 - 2651868	reverse	609	27.26	282	609	0	57	0.94	[0.929 - 0.952]	1.55e-02	*
CPF_RS11605	yhbY	ribosome assembly RNA-binding protein YhbY	2651870 - 2652172	reverse	303	28.38	280	303	0	20	0.71	[0.67 - 0.751]	4.61e-01	n.s.
CPF_RS11610	obgE	GTPase ObgE	2652190 - 2653476	reverse	1287	34.97	282	1287	0	84	0.953	[0.942 - 0.964]	6.05e-01	n.s.
CPF_RS11625	rplU	50S ribosomal protein L21	2654330 - 2654641	reverse	312	36.54	282	312	0	4	0.028	[0.001 - 0.056]	--	--
CPF_RS11630		Rne/Rng family ribonuclease	2654767 - 2656209	reverse	1443	26.13	281	1444	1	92	0.96	[0.949 - 0.971]	1.50e-07	***
CPF_RS11640		TIGR03960 family B12-binding radical SAM protein	2656911 - 2658764	reverse	1854	31.72	282	1854	0	102	0.97	[0.962 - 0.978]	7.26e-09	***
CPF_RS11645		site-2 protease family protein	2658896 - 2659750	reverse	855	23.27	278	855	0	85	0.952	[0.94 - 0.964]	2.00e-06	***
CPF_RS11650		peptidoglycan DD-metalloendopeptidase family protein	2659747 - 2660589	reverse	843	27.16	281	843	0	93	0.953	[0.941 - 0.965]	1.58e-06	***
CPF_RS11655	rodA	rod shape-determining protein RodA	2660742 - 2661866	reverse	1125	31.82	282	1125	0	81	0.954	[0.942 - 0.966]	1.69e-03	**
CPF_RS11660	minE	cell division topological specificity factor MinE	2662014 - 2662286	reverse	273	28.94	282	273	0	22	0.889	[0.875 - 0.904]	5.55e-01	n.s.
CPF_RS11665	minD	septum site-determining protein MinD	2662297 - 2663094	reverse	798	31.08	281	798	0	69	0.94	[0.926 - 0.954]	5.48e-02	n.s.
CPF_RS11670	minC	septum site-determining protein MinC	2663123 - 2663758	reverse	636	29.4	281	636	0	28	0.822	[0.79 - 0.854]	7.94e-01	n.s.
CPF_RS11675		penicillin-binding protein 2	2664005 - 2667076	reverse	3072	30.96	273	3078	18	101	0.962	[0.95 - 0.975]	0.00e+00	***
CPF_RS11680	mreD	rod shape-determining protein MreD	2667085 - 2667582	reverse	498	26.91	282	498	0	28	0.79	[0.749 - 0.831]	7.74e-01	n.s.
CPF_RS11685	mreC	rod shape-determining protein MreC	2667598 - 2668449	reverse	852	30.28	281	852	1	71	0.922	[0.899 - 0.944]	2.31e-01	n.s.
CPF_RS11690		rod shape-determining protein	2668453 - 2669481	reverse	1029	35.86	282	1029	0	75	0.945	[0.93 - 0.96]	1.50e-03	**
CPF_RS11695	radC	DNA repair protein RadC	2669501 - 2670184	reverse	684	31.58	282	684	0	57	0.907	[0.888 - 0.925]	5.34e-02	n.s.
CPF_RS11700		Maf-like protein	2670231 - 2670809	reverse	579	30.57	282	582	3	56	0.918	[0.9 - 0.935]	4.89e-02	*
CPF_RS11705		SPOR domain-containing protein	2671035 - 2671838	reverse	804	28.11	281	807	3	68	0.926	[0.906 - 0.945]	9.92e-02	n.s.
CPF_RS11710		PHP domain-containing protein	2672100 - 2672918	reverse	819	28.57	279	819	0	84	0.93	[0.912 - 0.949]	2.22e-05	***
CPF_RS11715		aminoacyl-histidine dipeptidase	2673232 - 2674683	reverse	1452	29.96	282	1452	0	89	0.96	[0.95 - 0.97]	3.01e-06	***
CPF_RS11720	pyk	pyruvate kinase	2674816 - 2676240	forward	1425	32.77	281	1425	6	105	0.946	[0.93 - 0.963]	4.31e-04	***
CPF_RS11725	rpsA	30S ribosomal protein S1	2676482 - 2677618	reverse	1137	29.38	279	1137	3	100	0.968	[0.959 - 0.977]	4.16e-13	***
CPF_RS11730		heavy-metal-associated domain-containing protein	2677764 - 2677967	reverse	204	32.84	282	204	0	15	0.688	[0.651 - 0.726]	9.37e-01	n.s.
CPF_RS11735	yaaA	peroxide stress protein YaaA	2678072 - 2678836	reverse	765	29.02	282	765	0	86	0.951	[0.938 - 0.964]	1.56e-04	***
CPF_RS11740		CBS domain-containing protein	2679002 - 2679412	reverse	411	27.74	281	411	0	17	0.692	[0.638 - 0.747]	4.47e-01	n.s.
CPF_RS11745		exonuclease domain-containing protein	2679498 - 2680400	reverse	903	26.25	277	903	0	86	0.937	[0.918 - 0.956]	2.30e-01	n.s.
CPF_RS11750		DUF262 domain-containing protein	2680655 - 2682400	reverse	1746	28.06	282	1746	0	102	0.972	[0.965 - 0.978]	6.44e-08	***
CPF_RS11755		DNA mismatch repair protein MutS	2682582 - 2684369	reverse	1788	27.13	281	1788	0	108	0.967	[0.958 - 0.976]	3.90e-18	***
CPF_RS11760		PTS transporter subunit EIIC	2684693 - 2686222	reverse	1530	33.99	282	1530	3	89	0.962	[0.952 - 0.971]	2.17e-09	***
CPF_RS11765		zinc ABC transporter substrate-binding protein	2686393 - 2687289	reverse	897	29.88	282	897	0	89	0.941	[0.924 - 0.958]	3.12e-02	*
CPF_RS11780		alpha/beta-type small acid-soluble spore protein	2691692 - 2691874	reverse	183	34.97	282	183	0	7	0.434	[0.366 - 0.502]	--	--
CPF_RS11800		CBS domain-containing protein	2694788 - 2695408	reverse	621	27.21	282	621	0	61	0.95	[0.939 - 0.961]	5.49e-03	**
CPF_RS11810	tsaB	tRNA (adenosine(37)-N6)-threonylcarbamoyltransferase complex dimerization subunit type 1 TsaB	2696166 - 2696870	forward	705	30.64	279	705	1	76	0.964	[0.957 - 0.971]	8.26e-05	***
CPF_RS11815	rimI	ribosomal protein S18-alanine N-acetyltransferase	2696870 - 2697316	forward	447	29.31	282	447	0	76	0.968	[0.963 - 0.974]	8.17e-02	n.s.
CPF_RS11820		ECF transporter S component	2697410 - 2698006	reverse	597	30.82	282	597	0	66	0.957	[0.95 - 0.965]	8.37e-02	n.s.
CPF_RS11825		RNA-binding transcriptional accessory protein	2698353 - 2700515	reverse	2163	29.91	281	2163	12	117	0.977	[0.97 - 0.983]	1.32e-11	***
CPF_RS11830		Zn-dependent exopeptidase M28	2700627 - 2701970	forward	1344	28.57	281	1344	0	104	0.971	[0.965 - 0.978]	3.16e-06	***
CPF_RS11840	secA	preprotein translocase subunit SecA	2703566 - 2706088	reverse	2523	32.82	281	2523	3	113	0.973	[0.967 - 0.98]	1.17e-29	***
CPF_RS11855		hypothetical protein	2707949 - 2708911	reverse	963	24.2	275	963	0	81	0.936	[0.921 - 0.951]	1.90e-07	***
CPF_RS11860		ATP-dependent RecD-like DNA helicase	2708929 - 2711163	reverse	2235	29.4	282	2235	0	109	0.967	[0.958 - 0.976]	4.68e-10	***
CPF_RS11865	nagA	N-acetylglucosamine-6-phosphate deacetylase	2711300 - 2712436	forward	1137	32.37	282	1137	3	77	0.955	[0.945 - 0.965]	1.23e-03	**
CPF_RS11870		methionine adenosyltransferase	2712572 - 2713747	reverse	1176	34.78	281	1176	0	65	0.942	[0.928 - 0.956]	1.76e-03	**
CPF_RS11915	yyaC	spore protease YyaC	2715716 - 2716246	forward	531	28.06	278	531	4	43	0.907	[0.891 - 0.924]	1.14e-03	**
CPF_RS11920		rod shape-determining protein	2716285 - 2717322	reverse	1038	35.45	281	1038	0	46	0.92	[0.903 - 0.937]	1.30e-04	***
CPF_RS11925	spoIIID	sporulation transcriptional regulator SpoIIID	2717413 - 2717664	reverse	252	29.76	282	252	0	13	0.724	[0.689 - 0.759]	4.64e-01	n.s.
CPF_RS11930		M23 family metallopeptidase	2717741 - 2718511	reverse	771	31.39	280	772	1	58	0.882	[0.854 - 0.91]	2.69e-01	n.s.
CPF_RS11935	spoIID	stage II sporulation protein D	2718621 - 2719643	reverse	1023	27.37	279	1023	3	58	0.861	[0.833 - 0.89]	1.65e-22	***
CPF_RS11940	murA	UDP-N-acetylglucosamine 1-carboxyvinyltransferase	2719755 - 2721020	reverse	1266	31.12	281	1266	0	74	0.934	[0.917 - 0.951]	1.51e-03	**
CPF_RS11945		hypothetical protein	2721043 - 2721687	reverse	645	22.17	278	645	0	54	0.91	[0.888 - 0.932]	9.90e-03	**
CPF_RS11950		F0F1 ATP synthase subunit epsilon	2721869 - 2722270	reverse	402	32.09	281	402	0	20	0.487	[0.417 - 0.558]	6.41e-01	n.s.
CPF_RS11955	atpD	F0F1 ATP synthase subunit beta	2722286 - 2723683	reverse	1398	36.55	282	1398	0	46	0.901	[0.878 - 0.923]	1.86e-01	n.s.
CPF_RS11960		F0F1 ATP synthase subunit gamma	2723697 - 2724548	reverse	852	30.16	282	852	0	30	0.749	[0.702 - 0.797]	1.47e-01	n.s.
CPF_RS11965		F0F1 ATP synthase subunit alpha	2724613 - 2726121	reverse	1509	33.53	282	1509	0	44	0.884	[0.862 - 0.906]	1.56e-01	n.s.
CPF_RS11970		F0F1 ATP synthase subunit delta	2726132 - 2726671	reverse	540	27.04	282	540	0	36	0.88	[0.859 - 0.9]	1.91e-01	n.s.
CPF_RS11975		F0F1 ATP synthase subunit B	2726674 - 2727153	reverse	480	28.75	282	480	0	11	0.301	[0.23 - 0.371]	3.54e-01	n.s.
CPF_RS11980	atpE	ATP synthase F0 subunit C	2727253 - 2727471	reverse	219	38.36	282	219	0	5	0.397	[0.332 - 0.463]	1.00e+00	n.s.
CPF_RS11985		F0F1 ATP synthase subunit A	2727532 - 2728206	reverse	675	31.41	281	675	0	19	0.513	[0.441 - 0.585]	7.20e-01	n.s.
CPF_RS11995		acetyl-CoA C-acetyltransferase	2729310 - 2730488	reverse	1179	35.54	281	1179	0	54	0.926	[0.905 - 0.947]	2.09e-04	***
CPF_RS12000	wecB	UDP-N-acetylglucosamine 2-epimerase (non-hydrolyzing)	2730756 - 2731910	reverse	1155	30.04	282	1155	0	59	0.883	[0.851 - 0.914]	1.67e-05	***
CPF_RS12005	upp	uracil phosphoribosyltransferase	2731974 - 2732603	reverse	630	33.02	282	630	0	43	0.858	[0.832 - 0.885]	1.78e-01	n.s.
CPF_RS12010	rpiB	ribose 5-phosphate isomerase B	2732648 - 2733097	reverse	450	32	282	450	0	32	0.613	[0.546 - 0.68]	2.44e-01	n.s.
CPF_RS12015		threonylcarbamoyl-AMP synthase	2733361 - 2734413	reverse	1053	31.24	282	1053	0	76	0.901	[0.871 - 0.93]	1.02e-03	**
CPF_RS12020		hypothetical protein	2734436 - 2735026	reverse	591	22.84	279	591	2	40	0.78	[0.73 - 0.83]	9.10e-01	n.s.
CPF_RS12025	prfA	peptide chain release factor 1	2735105 - 2736187	reverse	1083	33.06	282	1083	0	54	0.888	[0.858 - 0.917]	5.04e-02	n.s.
CPF_RS12030	prmC	peptide chain release factor N(5)-glutamine methyltransferase	2736244 - 2738007	reverse	1764	29.14	282	1764	0	99	0.952	[0.936 - 0.969]	1.29e-06	***
CPF_RS12035		thymidine kinase	2738033 - 2738632	reverse	600	29.33	282	600	0	41	0.843	[0.807 - 0.879]	4.45e-02	*
CPF_RS12040	rpmE	50S ribosomal protein L31	2738788 - 2738994	forward	207	35.75	282	207	0	4	0.021	[0.0 - 0.045]	--	--
CPF_RS12045		glycosyltransferase	2739103 - 2740227	forward	1125	25.78	280	1125	0	73	0.943	[0.928 - 0.959]	1.58e-04	***
CPF_RS12055		CTP synthase	2741994 - 2743601	reverse	1608	33.96	282	1608	0	80	0.955	[0.945 - 0.966]	5.68e-02	n.s.
CPF_RS12060		DUF1934 domain-containing protein	2743942 - 2744361	reverse	420	29.29	282	420	0	46	0.915	[0.896 - 0.933]	4.35e-01	n.s.
CPF_RS12065		tRNA 4-thiouridine(8) synthase ThiI	2744384 - 2745364	reverse	981	29.87	281	981	0	77	0.927	[0.908 - 0.946]	2.00e-01	n.s.
CPF_RS12070	spoIIR	stage II sporulation protein R	2745410 - 2746039	reverse	630	26.19	282	630	0	61	0.888	[0.858 - 0.917]	5.19e-02	n.s.
CPF_RS12075		4-(cytidine 5'-diphospho)-2-C-methyl-D-erythritol kinase	2746109 - 2746975	reverse	867	27.1	281	867	0	64	0.912	[0.889 - 0.935]	1.73e-01	n.s.
CPF_RS12080	cphA	cyanophycin synthetase	2747111 - 2749735	reverse	2625	29.68	282	2625	0	110	0.973	[0.966 - 0.979]	9.09e-24	***
CPF_RS12090		DUF3794 domain-containing protein	2750649 - 2752211	reverse	1563	28.92	282	1563	0	90	0.933	[0.913 - 0.952]	1.93e-07	***
CPF_RS12095		Veg family protein	2752571 - 2752807	reverse	237	33.33	282	237	0	9	0.366	[0.298 - 0.433]	1.00e+00	n.s.
CPF_RS12100	yabG	sporulation peptidase YabG	2752970 - 2753857	reverse	888	29.05	278	900	18	78	0.951	[0.94 - 0.963]	7.75e-21	***
CPF_RS12115		CotS family spore coat protein	2756479 - 2757507	reverse	1029	23.13	274	1029	0	94	0.962	[0.952 - 0.971]	3.81e-10	***
CPF_RS12120		hypothetical protein	2757523 - 2758206	reverse	684	23.68	278	684	6	87	0.969	[0.962 - 0.976]	2.48e-07	***
CPF_RS12125		CotS family spore coat protein	2758214 - 2759221	reverse	1008	27.58	282	1008	0	91	0.966	[0.958 - 0.974]	4.68e-04	***
CPF_RS12130		glycosyltransferase family 4 protein	2759350 - 2760495	forward	1146	28.88	280	1146	1	91	0.963	[0.954 - 0.973]	7.29e-02	n.s.
CPF_RS12175	tsaD	tRNA (adenosine(37)-N6)-threonylcarbamoyltransferase complex transferase subunit TsaD	2767969 - 2768988	reverse	1020	33.63	282	1020	0	76	0.934	[0.918 - 0.95]	1.05e-02	*
CPF_RS12180		RusA family crossover junction endodeoxyribonuclease	2769130 - 2769762	forward	633	26.38	258	645	15	63	0.919	[0.898 - 0.94]	5.04e-06	***
CPF_RS12185		acyl-CoA thioesterase	2769771 - 2770331	forward	561	24.6	282	561	0	66	0.929	[0.911 - 0.946]	3.01e-03	**
CPF_RS12190		FAD-dependent oxidoreductase	2770468 - 2771430	reverse	963	31.26	282	963	0	86	0.968	[0.96 - 0.975]	1.89e-06	***
CPF_RS12195	yedF	sulfurtransferase-like selenium metabolism protein YedF	2771462 - 2772034	reverse	573	28.45	282	573	0	51	0.829	[0.789 - 0.869]	6.73e-01	n.s.
CPF_RS12205		hypothetical protein	2774242 - 2775765	reverse	1524	27.36	280	1524	9	93	0.94	[0.92 - 0.959]	3.69e-24	***
CPF_RS12210		HAMP domain-containing histidine kinase	2775782 - 2777197	reverse	1416	27.12	280	1416	0	87	0.955	[0.941 - 0.969]	7.68e-17	***
CPF_RS12215		response regulator transcription factor	2777378 - 2778061	reverse	684	29.39	282	684	0	41	0.882	[0.859 - 0.905]	4.49e-02	*
CPF_RS12245		chromate transporter	2783830 - 2784399	reverse	570	28.6	272	570	0	65	0.925	[0.907 - 0.943]	2.52e-01	n.s.
CPF_RS12260		aminoacyl-histidine dipeptidase	2786410 - 2787861	reverse	1452	31.13	258	1456	3	86	0.948	[0.932 - 0.963]	8.23e-17	***
CPF_RS12380	rph	ribonuclease PH	2791330 - 2792076	reverse	747	33.87	274	747	0	82	0.973	[0.967 - 0.978]	7.31e-06	***
CPF_RS12385		hypothetical protein	2792298 - 2794001	forward	1704	25.12	280	1704	0	108	0.981	[0.976 - 0.986]	1.96e-13	***
CPF_RS12395		restriction endonuclease	2796948 - 2797412	reverse	465	23.44	278	465	0	62	0.925	[0.909 - 0.942]	1.53e-01	n.s.
CPF_RS12400		hypothetical protein	2797536 - 2797859	forward	324	24.38	280	324	0	49	0.904	[0.884 - 0.924]	3.22e-01	n.s.
CPF_RS12405	ligA	NAD-dependent DNA ligase LigA	2797896 - 2799884	reverse	1989	30.62	281	1990	1	109	0.976	[0.969 - 0.982]	1.77e-13	***
CPF_RS12410	pcrA	DNA helicase PcrA	2799922 - 2802177	reverse	2256	29.61	282	2256	0	110	0.975	[0.968 - 0.981]	5.56e-15	***
CPF_RS12430		rRNA pseudouridine synthase	2804968 - 2805687	reverse	720	29.58	282	720	0	72	0.955	[0.946 - 0.964]	1.80e-01	n.s.
CPF_RS12440		YaiI/YqxD family protein	2808494 - 2808943	reverse	450	29.33	280	450	0	60	0.955	[0.946 - 0.963]	8.81e-01	n.s.
CPF_RS12445		glucose-6-phosphate isomerase	2809141 - 2810493	reverse	1353	33.63	282	1353	0	96	0.975	[0.97 - 0.981]	5.63e-03	**
CPF_RS12450		hypothetical protein	2810523 - 2810732	reverse	210	26.19	281	210	0	8	0.285	[0.217 - 0.353]	1.00e+00	n.s.
CPF_RS12455		dipeptide ABC transporter ATP-binding protein	2810934 - 2811902	reverse	969	31.79	282	969	0	92	0.967	[0.958 - 0.975]	1.12e-09	***
CPF_RS12460		ABC transporter ATP-binding protein	2811903 - 2812880	reverse	978	33.03	281	978	0	88	0.967	[0.959 - 0.975]	7.53e-06	***
CPF_RS12465		ABC transporter permease	2812894 - 2813808	reverse	915	32.13	282	915	0	74	0.958	[0.948 - 0.969]	2.08e-01	n.s.
CPF_RS12470		ABC transporter permease	2813823 - 2814788	reverse	966	31.68	282	966	0	67	0.963	[0.955 - 0.971]	2.50e-03	**
CPF_RS12485	guaA	glutamine-hydrolyzing GMP synthase	2818882 - 2820411	reverse	1530	34.31	281	1530	0	113	0.975	[0.969 - 0.981]	1.11e-07	***
CPF_RS12490	guaB	IMP dehydrogenase	2820518 - 2821972	reverse	1455	33.88	282	1455	0	101	0.967	[0.96 - 0.975]	2.06e-10	***
CPF_RS12515		hypothetical protein	2829048 - 2830265	reverse	1218	26.85	280	1218	0	113	0.979	[0.974 - 0.985]	9.85e-36	***
CPF_RS12525	pilM	pilus assembly protein PilM	2830836 - 2831990	reverse	1155	28.05	269	1155	12	113	0.976	[0.97 - 0.983]	0.00e+00	***
CPF_RS12545		type II secretion system F family protein	2833642 - 2834847	reverse	1206	30.02	280	1206	1	116	0.979	[0.973 - 0.985]	1.11e-25	***
CPF_RS12550	tadA	Flp pilus assembly complex ATPase component TadA	2834874 - 2836562	reverse	1689	28.54	275	1698	9	108	0.977	[0.97 - 0.983]	0.00e+00	***
CPF_RS12555		prepilin peptidase	2836632 - 2837375	reverse	744	26.61	279	745	2	86	0.961	[0.951 - 0.97]	7.78e-05	***
CPF_RS12565	groL	chaperonin GroEL	2838740 - 2840359	reverse	1620	33.46	282	1620	0	107	0.972	[0.965 - 0.979]	5.01e-05	***
CPF_RS12570	groES	co-chaperone GroES	2840414 - 2840698	reverse	285	35.44	281	285	0	26	0.821	[0.784 - 0.857]	3.13e-01	n.s.
CPF_RS12580		HNH endonuclease	2841870 - 2842175	forward	306	31.05	279	306	0	39	0.907	[0.892 - 0.922]	5.14e-02	n.s.
CPF_RS12590		C-GCAxxG-C-C family protein	2843246 - 2843650	reverse	405	34.07	282	405	0	42	0.881	[0.856 - 0.906]	6.11e-01	n.s.
CPF_RS12600		ABC transporter ATP-binding protein	2844534 - 2846234	reverse	1701	28.16	281	1701	0	103	0.952	[0.936 - 0.968]	2.52e-17	***
CPF_RS12605		3-hydroxybutyryl-CoA dehydrogenase	2846494 - 2847342	reverse	849	33.22	281	849	0	54	0.907	[0.882 - 0.931]	5.06e-02	n.s.
CPF_RS12610		electron transfer flavoprotein subunit alpha/FixB family protein	2847456 - 2848463	reverse	1008	33.04	281	1008	0	54	0.811	[0.766 - 0.855]	6.16e-03	**
CPF_RS12615		electron transfer flavoprotein subunit beta/FixA family protein	2848485 - 2849264	reverse	780	33.08	281	780	0	44	0.832	[0.795 - 0.868]	3.81e-01	n.s.
CPF_RS12620		acyl-CoA dehydrogenase	2849283 - 2850422	reverse	1140	34.56	281	1140	0	56	0.883	[0.859 - 0.908]	2.89e-02	*
CPF_RS12625		short-chain-enoyl-CoA hydratase	2850469 - 2851251	reverse	783	32.82	281	783	0	67	0.912	[0.89 - 0.935]	8.24e-01	n.s.
CPF_RS12630		redox-sensing transcriptional repressor Rex	2851514 - 2852152	reverse	639	30.05	282	639	0	42	0.861	[0.833 - 0.89]	4.52e-01	n.s.
CPF_RS12635	cadA	cadmium-translocating P-type ATPase	2852618 - 2854834	reverse	2217	30.54	281	2226	6	110	0.976	[0.97 - 0.981]	1.84e-13	***
CPF_RS12640		winged helix-turn-helix transcriptional regulator	2854850 - 2855209	reverse	360	29.17	282	363	3	30	0.897	[0.886 - 0.909]	3.71e-01	n.s.
CPF_RS12650		zinc dependent phospholipase C family protein	2856054 - 2856632	reverse	579	26.42	278	579	0	52	0.94	[0.928 - 0.952]	1.30e-03	**
CPF_RS12655		DUF3867 domain-containing protein	2857017 - 2857583	reverse	567	24.51	280	567	0	41	0.927	[0.914 - 0.94]	1.54e-01	n.s.
CPF_RS12660		mannose-6-phosphate isomerase	2857812 - 2858234	reverse	423	28.84	282	423	0	14	0.594	[0.537 - 0.651]	8.41e-02	n.s.
CPF_RS12735		glycoside hydrolase family 1 protein	2877009 - 2878388	reverse	1380	31.52	282	1380	0	101	0.968	[0.96 - 0.975]	1.77e-08	***
CPF_RS12740		aldehyde dehydrogenase	2879085 - 2880461	reverse	1377	28.18	277	1377	1	96	0.967	[0.959 - 0.975]	2.70e-22	***
CPF_RS12745		DUF3298 and DUF4163 domain-containing protein	2880612 - 2881322	reverse	711	26.02	280	711	8	89	0.954	[0.942 - 0.965]	9.29e-04	***
CPF_RS12750		alpha/beta hydrolase	2881431 - 2882372	forward	942	27.49	281	942	0	102	0.969	[0.962 - 0.976]	8.67e-05	***
CPF_RS12755	rluF	23S rRNA pseudouridine(2604) synthase RluF	2882619 - 2883515	reverse	897	28.43	282	915	18	102	0.975	[0.969 - 0.981]	9.53e-05	***
CPF_RS12760		anti-sigma factor domain-containing protein	2883537 - 2884550	reverse	1014	25.05	282	1014	0	87	0.956	[0.946 - 0.967]	1.39e-03	**
CPF_RS12770		2-C-methyl-D-erythritol 2,4-cyclodiphosphate synthase	2885638 - 2886108	forward	471	30.79	282	471	0	69	0.936	[0.921 - 0.951]	1.19e-04	***
CPF_RS12775		Na+/H+ antiporter NhaC family protein	2886284 - 2887597	reverse	1314	30.97	280	1315	1	93	0.944	[0.925 - 0.962]	5.61e-07	***
CPF_RS12780		pyridoxamine kinase	2887935 - 2888777	reverse	843	28.94	282	843	0	62	0.926	[0.908 - 0.944]	2.55e-02	*
CPF_RS12805		hypothetical protein	2889451 - 2890143	reverse	693	27.13	281	693	0	49	0.9	[0.873 - 0.927]	5.35e-05	***
CPF_RS12810		HNH endonuclease	2890333 - 2890737	forward	405	27.65	282	405	0	43	0.92	[0.901 - 0.939]	4.81e-01	n.s.
CPF_RS12845	thrS	threonine--tRNA ligase	2893473 - 2895404	forward	1932	33.18	282	1932	0	88	0.91	[0.883 - 0.938]	9.14e-06	***
CPF_RS12850		M3 family oligoendopeptidase	2895873 - 2897567	reverse	1695	30.5	279	1695	0	106	0.967	[0.957 - 0.977]	8.69e-19	***
CPF_RS12855		5-formyltetrahydrofolate cyclo-ligase	2897663 - 2898241	reverse	579	26.77	282	579	0	60	0.919	[0.896 - 0.941]	6.66e-03	**
CPF_RS12860		class I SAM-dependent methyltransferase	2898467 - 2899279	reverse	813	31.12	281	813	0	88	0.952	[0.937 - 0.967]	3.49e-07	***
CPF_RS12865	glmS	glutamine--fructose-6-phosphate transaminase (isomerizing)	2899683 - 2901515	reverse	1833	31.64	282	1833	0	99	0.936	[0.916 - 0.957]	1.35e-05	***
CPF_RS12875		phosphoglucosamine mutase	2902981 - 2904327	reverse	1347	32.52	282	1347	0	84	0.949	[0.933 - 0.965]	5.91e-04	***
CPF_RS12880		DUF349 domain-containing protein	2904800 - 2906092	forward	1293	28.15	281	1293	0	83	0.928	[0.906 - 0.95]	3.63e-03	**
CPF_RS12895		DUF1540 domain-containing protein	2908599 - 2908916	reverse	318	35.85	282	318	0	41	0.864	[0.831 - 0.897]	9.34e-03	**
CPF_RS12900		helix-turn-helix domain-containing protein	2908982 - 2909281	reverse	300	27.67	282	300	0	40	0.865	[0.833 - 0.896]	1.07e-01	n.s.
CPF_RS12905		AIM24 family protein	2909421 - 2910260	reverse	840	32.14	281	840	0	71	0.882	[0.848 - 0.916]	2.87e-03	**
CPF_RS12915		glycogen/starch/alpha-glucan phosphorylase	2912754 - 2915117	reverse	2364	29.7	281	2364	0	114	0.971	[0.961 - 0.981]	4.54e-25	***
CPF_RS12925		DUF5110 domain-containing protein	2916625 - 2918772	reverse	2148	29.52	282	2148	0	105	0.968	[0.959 - 0.977]	0.00e+00	***
CPF_RS12930		LacI family DNA-binding transcriptional regulator	2918796 - 2919809	reverse	1014	28.9	282	1014	0	83	0.938	[0.918 - 0.958]	5.78e-03	**
CPF_RS12935		sugar ABC transporter permease	2920104 - 2920997	reverse	894	31.66	282	894	0	68	0.92	[0.899 - 0.94]	1.25e-09	***
CPF_RS12940		ABC transporter permease subunit	2920999 - 2921952	reverse	954	30.4	276	954	0	68	0.946	[0.933 - 0.96]	5.28e-22	***
CPF_RS12945		maltose ABC transporter substrate-binding protein	2922039 - 2923265	reverse	1227	33.99	281	1227	0	74	0.947	[0.935 - 0.959]	2.26e-17	***
CPF_RS12950		helix-turn-helix domain-containing protein	2923723 - 2924664	reverse	942	25.16	279	943	1	67	0.941	[0.928 - 0.954]	8.51e-07	***
CPF_RS12955	ugpC	sn-glycerol-3-phosphate ABC transporter ATP-binding protein UgpC	2924699 - 2925808	reverse	1110	31.17	281	1110	0	80	0.958	[0.947 - 0.968]	1.21e-01	n.s.
CPF_RS12960		2Fe-2S iron-sulfur cluster binding domain-containing protein	2926027 - 2927745	reverse	1719	33.57	282	1719	0	96	0.965	[0.956 - 0.975]	7.09e-17	***
CPF_RS12965	buk	butyrate kinase	2927971 - 2929041	reverse	1071	32.31	282	1071	0	67	0.94	[0.927 - 0.953]	8.62e-02	n.s.
CPF_RS12970	ptb	phosphate butyryltransferase	2929065 - 2929973	reverse	909	32.89	282	909	0	55	0.84	[0.802 - 0.878]	1.52e-01	n.s.
CPF_RS12975		hypothetical protein	2930156 - 2931757	reverse	1602	31.84	282	1602	0	90	0.942	[0.926 - 0.959]	3.68e-17	***
CPF_RS12980		hypothetical protein	2931833 - 2933158	reverse	1326	29.79	280	1335	12	84	0.94	[0.923 - 0.958]	4.30e-07	***
CPF_RS12990		hypothetical protein	2934143 - 2935105	forward	963	23.68	280	963	0	74	0.94	[0.923 - 0.957]	4.87e-03	**
CPF_RS12995		cell wall hydrolase	2935176 - 2935778	forward	603	31.84	282	603	0	43	0.887	[0.864 - 0.91]	6.26e-01	n.s.
CPF_RS13005	trxA	thioredoxin	2936697 - 2937011	reverse	315	30.79	282	315	0	39	0.908	[0.887 - 0.929]	7.56e-02	n.s.
CPF_RS13010	iadA	beta-aspartyl-peptidase	2937128 - 2938297	reverse	1170	31.88	282	1170	0	75	0.906	[0.879 - 0.933]	7.20e-03	**
CPF_RS13015	ptsP	phosphoenolpyruvate--protein phosphotransferase	2938462 - 2940081	reverse	1620	34.01	282	1620	0	73	0.916	[0.894 - 0.937]	1.55e-02	*
CPF_RS13020		sigma 54-interacting transcriptional regulator	2940556 - 2942562	forward	2007	28.85	282	2007	0	99	0.962	[0.953 - 0.971]	9.82e-10	***
CPF_RS13025	rpsD	30S ribosomal protein S4	2942733 - 2943326	reverse	594	31.48	282	594	3	44	0.898	[0.877 - 0.919]	2.47e-02	*
CPF_RS13030		ribonucleotide-diphosphate reductase subunit beta	2943727 - 2944761	reverse	1035	28.21	282	1035	0	82	0.92	[0.899 - 0.941]	3.92e-23	***
CPF_RS13035		ribonucleoside-diphosphate reductase subunit alpha	2944857 - 2947088	reverse	2232	31.77	282	2232	0	95	0.946	[0.93 - 0.962]	1.58e-21	***
CPF_RS13045		HAMP domain-containing histidine kinase	2947900 - 2949726	reverse	1827	25.56	254	1830	3	84	0.963	[0.954 - 0.972]	4.71e-15	***
CPF_RS13055		YitT family protein	2950656 - 2951513	forward	858	27.97	281	858	0	43	0.917	[0.903 - 0.931]	4.01e-03	**
CPF_RS13060	cwlD	N-acetylmuramoyl-L-alanine amidase CwlD	2951774 - 2952445	reverse	672	29.61	281	672	0	62	0.937	[0.925 - 0.95]	4.44e-13	***
CPF_RS13085		energy-coupling factor transporter transmembrane protein EcfT	2956532 - 2957338	reverse	807	27.76	282	807	0	55	0.914	[0.899 - 0.93]	6.13e-04	***
CPF_RS13090		energy-coupling factor transporter ATPase	2957354 - 2958211	reverse	858	31.24	282	858	0	63	0.933	[0.921 - 0.946]	1.79e-02	*
CPF_RS13100	rplQ	50S ribosomal protein L17	2959464 - 2959805	reverse	342	36.26	281	342	0	8	0.302	[0.234 - 0.371]	1.00e+00	n.s.
CPF_RS13105		DNA-directed RNA polymerase subunit alpha	2959822 - 2960769	reverse	948	31.75	282	948	0	24	0.683	[0.627 - 0.739]	2.83e-01	n.s.
CPF_RS13110	rpsD	30S ribosomal protein S4	2960854 - 2961474	reverse	621	34.94	282	621	0	21	0.782	[0.751 - 0.812]	8.83e-01	n.s.
CPF_RS13115	rpsK	30S ribosomal protein S11	2961498 - 2961893	reverse	396	39.39	282	396	0	5	0.141	[0.086 - 0.196]	1.00e+00	n.s.
CPF_RS13120	rpsM	30S ribosomal protein S13	2961910 - 2962275	reverse	366	32.51	282	366	0	5	0.287	[0.226 - 0.348]	--	--
CPF_RS13125	rpmJ	50S ribosomal protein L36	2962512 - 2962625	reverse	114	32.46	282	114	0	2	0.007	[0.0 - 0.021]	--	--
CPF_RS13130	infA	translation initiation factor IF-1	2962638 - 2962856	reverse	219	31.96	282	219	0	3	0.491	[0.471 - 0.512]	--	--
CPF_RS13135		hypothetical protein	2962864 - 2963142	reverse	279	30.11	280	279	1	16	0.686	[0.643 - 0.729]	3.57e-02	*
CPF_RS13140	map	type I methionyl aminopeptidase	2963231 - 2963980	reverse	750	35.73	282	750	0	18	0.613	[0.556 - 0.671]	2.59e-01	n.s.
CPF_RS13145		adenylate kinase	2963980 - 2964630	reverse	651	32.87	282	651	0	32	0.748	[0.7 - 0.796]	6.70e-01	n.s.
CPF_RS13150	secY	preprotein translocase subunit SecY	2964657 - 2965934	reverse	1278	31.61	278	1278	1	45	0.782	[0.735 - 0.829]	8.30e-03	**
CPF_RS13155	rplO	50S ribosomal protein L15	2965937 - 2966377	reverse	441	36.96	282	441	0	9	0.405	[0.336 - 0.474]	1.00e+00	n.s.
CPF_RS13160	rpmD	50S ribosomal protein L30	2966411 - 2966590	reverse	180	33.33	282	180	0	2	0.385	[0.335 - 0.435]	--	--
CPF_RS13165	rpsE	30S ribosomal protein S5	2966596 - 2967093	reverse	498	37.75	282	498	0	3	0.49	[0.469 - 0.512]	--	--
CPF_RS13170	rplR	50S ribosomal protein L18	2967114 - 2967473	reverse	360	36.67	282	360	0	3	0.014	[0.0 - 0.034]	--	--
CPF_RS13175	rplF	50S ribosomal protein L6	2967504 - 2968043	reverse	540	36.85	282	540	0	10	0.512	[0.449 - 0.575]	1.00e+00	n.s.
CPF_RS13180	rpsH	30S ribosomal protein S8	2968140 - 2968538	reverse	399	35.59	282	399	0	7	0.445	[0.384 - 0.506]	1.00e+00	n.s.
CPF_RS13185		type Z 30S ribosomal protein S14	2968572 - 2968757	reverse	186	36.56	282	186	0	1	0.0	[0.0 - 0.0]	--	--
CPF_RS13190	rplE	50S ribosomal protein L5	2968774 - 2969313	reverse	540	32.78	282	540	0	3	0.515	[0.491 - 0.54]	--	--
CPF_RS13195		50S ribosomal protein L24	2969336 - 2969650	reverse	315	32.06	282	315	0	7	0.11	[0.059 - 0.161]	1.00e+00	n.s.
CPF_RS13200	rplN	50S ribosomal protein L14	2969674 - 2970042	reverse	369	35.77	282	369	0	2	0.101	[0.053 - 0.149]	--	--
CPF_RS13205	rpsQ	30S ribosomal protein S17	2970073 - 2970327	reverse	255	33.33	282	255	0	3	0.24	[0.18 - 0.3]	--	--
CPF_RS13210	rpmC	50S ribosomal protein L29	2970349 - 2970558	reverse	210	30	282	210	0	2	0.239	[0.18 - 0.299]	--	--
CPF_RS13215	rplP	50S ribosomal protein L16	2970558 - 2970992	reverse	435	38.39	282	435	0	3	0.101	[0.053 - 0.15]	--	--
CPF_RS13220	rpsC	30S ribosomal protein S3	2971023 - 2971691	reverse	669	35.13	282	669	0	15	0.304	[0.234 - 0.374]	1.00e+00	n.s.
CPF_RS13225	rplV	50S ribosomal protein L22	2971712 - 2972047	reverse	336	34.82	282	336	0	7	0.216	[0.152 - 0.281]	1.00e+00	n.s.
CPF_RS13230	rpsS	30S ribosomal protein S19	2972075 - 2972356	reverse	282	31.91	282	282	0	2	0.007	[0.0 - 0.021]	--	--
CPF_RS13235	rplB	50S ribosomal protein L2	2972427 - 2973260	reverse	834	38.97	282	834	0	23	0.494	[0.424 - 0.564]	9.11e-01	n.s.
CPF_RS13240	rplW	50S ribosomal protein L23	2973315 - 2973608	reverse	294	35.37	282	294	0	11	0.412	[0.348 - 0.476]	7.44e-01	n.s.
CPF_RS13245	rplD	50S ribosomal protein L4	2973608 - 2974222	reverse	615	34.8	282	615	0	11	0.524	[0.459 - 0.59]	1.00e+00	n.s.
CPF_RS13265	fusA	elongation factor G	2977229 - 2979295	reverse	2067	37.35	274	2067	0	52	0.864	[0.832 - 0.897]	1.21e-01	n.s.
CPF_RS13270	rpsG	30S ribosomal protein S7	2979376 - 2979846	reverse	471	35.67	276	471	0	8	0.478	[0.431 - 0.525]	1.00e+00	n.s.
CPF_RS13280		ribosomal L7Ae/L30e/S12e/Gadd45 family protein	2980444 - 2980683	reverse	240	31.67	276	240	0	12	0.675	[0.638 - 0.713]	--	--
CPF_RS13285	rpoC	DNA-directed RNA polymerase subunit beta'	2980796 - 2984332	reverse	3537	34.49	275	3537	0	74	0.929	[0.906 - 0.951]	1.07e-06	***
CPF_RS13290	rpoB	DNA-directed RNA polymerase subunit beta	2984412 - 2988116	reverse	3705	34.87	275	3706	1	82	0.946	[0.931 - 0.961]	6.02e-01	n.s.
CPF_RS13345		NYN domain-containing protein	2994120 - 2994629	reverse	510	29.02	282	510	0	26	0.718	[0.664 - 0.772]	6.05e-02	n.s.
CPF_RS13350	rlmB	23S rRNA (guanosine(2251)-2'-O)-methyltransferase RlmB	2994645 - 2995514	reverse	870	29.54	282	870	0	50	0.911	[0.893 - 0.93]	3.77e-02	*
CPF_RS13355		FAD-dependent thymidylate synthase	2995537 - 2996274	reverse	738	32.52	282	738	0	49	0.871	[0.842 - 0.9]	7.06e-02	n.s.
CPF_RS13360		Mini-ribonuclease 3	2996290 - 2996703	reverse	414	29.47	282	414	0	35	0.9	[0.883 - 0.918]	4.84e-01	n.s.
CPF_RS13365		cysteine--tRNA ligase	2996927 - 2998324	reverse	1398	30.26	282	1398	0	68	0.923	[0.904 - 0.943]	1.75e-03	**
CPF_RS13370		proline--tRNA ligase	2998432 - 3000144	reverse	1713	33.04	282	1713	0	79	0.926	[0.905 - 0.948]	7.72e-02	n.s.
CPF_RS13375	ispD	2-C-methyl-D-erythritol 4-phosphate cytidylyltransferase	3000499 - 3001176	reverse	678	29.5	281	678	0	49	0.857	[0.834 - 0.88]	3.52e-03	**
CPF_RS13380		PIN/TRAM domain-containing protein	3001190 - 3002296	reverse	1107	29.63	282	1107	0	66	0.907	[0.887 - 0.928]	3.23e-04	***
CPF_RS13385		hypothetical protein	3002608 - 3003009	forward	402	30.85	281	402	0	26	0.855	[0.834 - 0.877]	1.15e-01	n.s.
CPF_RS13395	radA	DNA repair protein RadA	3004125 - 3005486	reverse	1362	32.67	282	1362	0	81	0.951	[0.94 - 0.962]	4.49e-03	**
CPF_RS13400	nagB	glucosamine-6-phosphate deaminase	3005737 - 3006465	reverse	729	32.24	282	729	0	63	0.934	[0.92 - 0.947]	3.81e-03	**
CPF_RS13405		GntR family transcriptional regulator	3006462 - 3007184	reverse	723	30.84	281	724	1	54	0.934	[0.922 - 0.946]	3.47e-02	*
CPF_RS13410		glutaredoxin family protein	3007642 - 3007869	forward	228	28.95	282	228	0	9	0.74	[0.714 - 0.765]	6.33e-02	n.s.
CPF_RS13415		NADP-dependent glyceraldehyde-3-phosphate dehydrogenase	3007991 - 3009439	reverse	1449	31.95	282	1449	0	86	0.96	[0.949 - 0.971]	2.69e-03	**
CPF_RS13420		glutaredoxin family protein	3009456 - 3009689	reverse	234	31.2	282	234	0	25	0.785	[0.744 - 0.825]	6.35e-01	n.s.
CPF_RS13425	trxB	thioredoxin-disulfide reductase	3009692 - 3010630	reverse	939	32.37	282	939	0	76	0.924	[0.905 - 0.943]	4.47e-03	**
CPF_RS13430		ATP-dependent Clp protease ATP-binding subunit	3010907 - 3013351	reverse	2445	30.84	281	2445	0	91	0.957	[0.945 - 0.969]	0.00e+00	***
CPF_RS13435		protein arginine kinase	3013376 - 3014389	reverse	1014	24.46	281	1014	0	89	0.963	[0.954 - 0.972]	3.69e-11	***
CPF_RS13445		CtsR family transcriptional regulator	3014920 - 3015375	reverse	456	29.39	282	456	0	33	0.877	[0.855 - 0.898]	6.03e-03	**
CPF_RS13450		MBL fold metallo-hydrolase	3015592 - 3016245	forward	654	25.84	282	654	0	67	0.944	[0.932 - 0.955]	5.84e-02	n.s.
CPF_RS13460		4Fe-4S binding protein	3018096 - 3018266	reverse	171	41.52	282	171	0	4	0.199	[0.139 - 0.259]	--	--
CPF_RS13465		stage 0 sporulation family protein	3018435 - 3019340	reverse	906	30.35	282	906	0	49	0.808	[0.767 - 0.849]	5.70e-02	n.s.
CPF_RS13470		DNA polymerase III subunit delta'	3019343 - 3020266	reverse	924	27.06	280	924	0	68	0.949	[0.938 - 0.959]	6.47e-06	***
CPF_RS13475		cyclic-di-AMP receptor	3020288 - 3020617	reverse	330	31.82	282	330	0	49	0.93	[0.918 - 0.941]	1.57e-02	*
CPF_RS13480		guanylate kinase	3020946 - 3021536	reverse	591	26.23	282	591	0	70	0.943	[0.929 - 0.957]	5.05e-03	**
CPF_RS13485		aminotransferase class V-fold PLP-dependent enzyme	3021783 - 3023213	reverse	1431	25.44	228	1431	0	71	0.956	[0.945 - 0.967]	4.63e-16	***
CPF_RS13490		sigma factor G inhibitor Gin	3023231 - 3023407	reverse	177	24.29	282	177	0	17	0.683	[0.629 - 0.737]	--	--
CPF_RS13495		amidohydrolase	3023563 - 3024732	forward	1170	30.85	281	1170	0	76	0.927	[0.909 - 0.946]	1.68e-10	***
CPF_RS13500		hypothetical protein	3024761 - 3025258	reverse	498	25.9	280	498	0	37	0.855	[0.825 - 0.886]	7.79e-01	n.s.
CPF_RS13505		magnesium transporter CorA family protein	3025533 - 3026477	forward	945	27.3	282	945	0	57	0.922	[0.904 - 0.94]	2.63e-05	***
CPF_RS13510		LD-carboxypeptidase	3026569 - 3027450	forward	882	27.21	280	883	2	73	0.927	[0.909 - 0.945]	1.25e-12	***
CPF_RS13560		UDP-N-acetylmuramoyl-L-alanine--D-glutamate ligase	3034751 - 3036127	reverse	1377	29.41	282	1377	0	92	0.956	[0.943 - 0.969]	9.70e-05	***
CPF_RS13565	hydE	[FeFe] hydrogenase H-cluster radical SAM maturase HydE	3036438 - 3037481	forward	1044	31.51	282	1044	0	83	0.945	[0.93 - 0.961]	9.27e-08	***
CPF_RS13570		NAD(P)-dependent oxidoreductase	3037723 - 3038964	reverse	1242	31.88	282	1242	0	96	0.96	[0.948 - 0.971]	2.49e-07	***
CPF_RS13575		LD-carboxypeptidase	3039056 - 3039925	reverse	870	24.94	278	876	9	88	0.95	[0.938 - 0.963]	1.55e-07	***
CPF_RS13585		glycine--tRNA ligase	3041404 - 3042807	reverse	1404	34.33	282	1404	0	90	0.946	[0.93 - 0.962]	4.19e-04	***
CPF_RS13600	greA	transcription elongation factor GreA	3045026 - 3045502	reverse	477	31.87	282	477	0	14	0.671	[0.628 - 0.713]	7.12e-01	n.s.
CPF_RS13605	dusB	tRNA dihydrouridine synthase DusB	3045781 - 3046761	reverse	981	32.62	282	981	0	70	0.929	[0.911 - 0.947]	7.39e-02	n.s.
CPF_RS13610		type III pantothenate kinase	3046768 - 3047547	reverse	780	30.51	281	780	0	58	0.933	[0.917 - 0.948]	2.35e-01	n.s.
CPF_RS13615		formate--tetrahydrofolate ligase	3047750 - 3049420	reverse	1671	31.48	282	1671	0	93	0.955	[0.94 - 0.969]	1.25e-08	***
CPF_RS13620		ATP-dependent metallopeptidase FtsH/Yme1/Tma family protein	3049622 - 3051427	reverse	1806	33.89	282	1806	0	86	0.949	[0.933 - 0.964]	2.71e-04	***
CPF_RS13625	hpt	hypoxanthine phosphoribosyltransferase	3051502 - 3052041	reverse	540	28.15	282	540	0	40	0.908	[0.892 - 0.924]	3.53e-01	n.s.
CPF_RS13630	tilS	tRNA lysidine(34) synthetase TilS	3052056 - 3053465	reverse	1410	25.46	280	1410	0	85	0.936	[0.919 - 0.953]	2.52e-06	***
CPF_RS13635	spoIIE	stage II sporulation protein E	3053682 - 3056072	reverse	2391	28.31	282	2391	0	98	0.944	[0.929 - 0.959]	2.05e-11	***
CPF_RS13705	mazG	nucleoside triphosphate pyrophosphohydrolase	3059933 - 3061384	reverse	1452	29.13	281	1458	6	90	0.939	[0.92 - 0.958]	3.70e-04	***
CPF_RS13710		polysaccharide biosynthesis protein	3061414 - 3062946	reverse	1533	29.94	282	1533	0	95	0.94	[0.922 - 0.959]	3.33e-10	***
CPF_RS13715	spoVT	stage V sporulation protein T	3063139 - 3063687	reverse	549	32.42	282	549	0	44	0.868	[0.835 - 0.9]	2.35e-01	n.s.
CPF_RS13725	mfd	transcription-repair coupling factor	3065009 - 3068515	reverse	3507	30.17	280	3507	0	117	0.969	[0.957 - 0.981]	1.08e-21	***
CPF_RS13730		aminoacyl-tRNA hydrolase	3068546 - 3069112	reverse	567	28.22	282	567	0	39	0.913	[0.897 - 0.929]	1.02e-01	n.s.
CPF_RS13745		response regulator transcription factor	3071824 - 3072510	reverse	687	32.75	280	687	0	55	0.917	[0.899 - 0.935]	1.98e-01	n.s.
CPF_RS13750		ribose-phosphate diphosphokinase	3072782 - 3073741	reverse	960	32.08	281	960	0	41	0.793	[0.75 - 0.837]	2.99e-04	***
CPF_RS13755	glmU	bifunctional UDP-N-acetylglucosamine diphosphorylase/glucosamine-1-phosphate N-acetyltransferase GlmU	3073798 - 3075162	reverse	1365	30.55	281	1365	0	75	0.949	[0.936 - 0.962]	1.67e-07	***
CPF_RS13760	spoVG	septation regulator SpoVG	3075372 - 3075644	reverse	273	30.4	282	273	0	24	0.833	[0.809 - 0.857]	4.79e-01	n.s.
CPF_RS13765	purR	pur operon repressor	3075755 - 3076558	reverse	804	28.98	282	804	0	61	0.917	[0.896 - 0.938]	7.36e-04	***
CPF_RS13770		UDP-N-acetylmuramate--L-alanine ligase	3076919 - 3078292	forward	1374	30.57	282	1374	0	65	0.931	[0.915 - 0.946]	1.35e-28	***
CPF_RS13780		purine-nucleoside phosphorylase	3079639 - 3080457	forward	819	33.82	282	819	0	39	0.902	[0.884 - 0.92]	6.37e-05	***
CPF_RS13790		aminopeptidase P family protein	3081839 - 3082915	reverse	1077	30.73	281	1077	0	75	0.925	[0.905 - 0.944]	1.14e-08	***
CPF_RS13795		metallophosphoesterase family protein	3083083 - 3083781	forward	699	27.47	281	699	0	50	0.889	[0.866 - 0.911]	5.20e-02	n.s.
CPF_RS13805	asnS	asparagine--tRNA ligase	3085544 - 3086941	forward	1398	33.26	282	1398	0	80	0.965	[0.957 - 0.973]	3.39e-03	**
CPF_RS13810		leucyl aminopeptidase	3087255 - 3088736	reverse	1482	31.44	282	1482	0	91	0.935	[0.915 - 0.955]	6.98e-10	***
CPF_RS13815		YcxB family protein	3088885 - 3089436	reverse	552	24.28	282	552	0	24	0.63	[0.563 - 0.696]	3.31e-04	***
CPF_RS13820	nrdG	anaerobic ribonucleoside-triphosphate reductase activating protein	3089566 - 3090075	reverse	510	26.86	267	510	0	41	0.897	[0.875 - 0.918]	1.74e-01	n.s.
CPF_RS13825		HD domain-containing protein	3090184 - 3090792	forward	609	27.42	282	609	0	61	0.923	[0.9 - 0.945]	4.21e-01	n.s.
CPF_RS13835		adenosine deaminase	3092624 - 3093622	reverse	999	29.43	282	999	0	75	0.941	[0.928 - 0.954]	5.12e-07	***
CPF_RS13840		anaerobic ribonucleoside triphosphate reductase	3094013 - 3096130	reverse	2118	31.78	282	2118	0	98	0.963	[0.953 - 0.973]	2.43e-07	***
CPF_RS13845		DUF3048 domain-containing protein	3096390 - 3097457	forward	1068	29.4	275	1068	0	84	0.956	[0.945 - 0.966]	8.25e-04	***
CPF_RS13850		DegV family protein	3097717 - 3098562	forward	846	30.61	281	847	1	72	0.961	[0.954 - 0.967]	1.48e-04	***
CPF_RS13855		PadR family transcriptional regulator	3098565 - 3099005	forward	441	29.93	282	441	0	34	0.863	[0.839 - 0.888]	4.44e-01	n.s.
CPF_RS13860		ferredoxin	3099057 - 3099245	reverse	189	35.98	281	189	0	16	0.711	[0.678 - 0.744]	--	--
CPF_RS13865		Mrp/NBP35 family ATP-binding protein	3099389 - 3100243	reverse	855	33.1	282	855	0	65	0.932	[0.916 - 0.947]	2.34e-04	***
CPF_RS13870		hypothetical protein	3100264 - 3101103	reverse	840	26.9	281	840	1	67	0.961	[0.953 - 0.969]	5.69e-01	n.s.
CPF_RS13880		hypothetical protein	3101966 - 3102538	reverse	573	27.4	282	573	0	48	0.946	[0.937 - 0.955]	1.77e-04	***
CPF_RS13890	rsmA	16S rRNA (adenine(1518)-N(6)/adenine(1519)-N(6))- dimethyltransferase RsmA	3104409 - 3105266	reverse	858	29.25	282	858	0	72	0.944	[0.932 - 0.956]	5.92e-03	**
CPF_RS13895	rnmV	ribonuclease M5	3105278 - 3105826	reverse	549	33.33	276	558	9	52	0.939	[0.926 - 0.952]	8.04e-01	n.s.
CPF_RS13900		DUF348 domain-containing protein	3105967 - 3106989	reverse	1023	32.26	282	1023	0	79	0.941	[0.924 - 0.957]	1.59e-05	***
CPF_RS13905		TatD family hydrolase	3107233 - 3108003	reverse	771	29.05	282	771	0	71	0.922	[0.901 - 0.943]	1.51e-03	**
CPF_RS13910		DUF445 family protein	3108022 - 3109521	reverse	1500	25.33	280	1500	0	107	0.978	[0.973 - 0.983]	7.85e-06	***
CPF_RS13915		Crp/Fnr family transcriptional regulator	3109623 - 3110303	forward	681	28.49	282	681	0	71	0.94	[0.926 - 0.955]	1.55e-04	***
CPF_RS13920		class I tRNA ligase family protein	3110567 - 3112111	reverse	1545	28.74	281	1545	1	106	0.962	[0.948 - 0.975]	0.00e+00	***
CPF_RS13925	metG	methionine--tRNA ligase	3112212 - 3114149	reverse	1938	31.94	282	1938	0	97	0.971	[0.965 - 0.978]	7.10e-13	***
CPF_RS13930		FUSC family protein	3114638 - 3115219	forward	582	27.84	282	582	0	46	0.938	[0.929 - 0.947]	3.04e-01	n.s.
CPF_RS13950		hypothetical protein	3119787 - 3120125	reverse	339	27.73	282	339	0	48	0.924	[0.907 - 0.941]	5.84e-01	n.s.
CPF_RS13955		aminopeptidase P family protein	3120233 - 3121477	reverse	1245	28.59	282	1245	0	82	0.952	[0.941 - 0.964]	4.43e-05	***
CPF_RS13960	adhE	bifunctional acetaldehyde-CoA/alcohol dehydrogenase	3121625 - 3124222	reverse	2598	35.37	281	2598	0	83	0.96	[0.95 - 0.97]	3.26e-07	***
CPF_RS13965		spore maturation protein	3124651 - 3125169	reverse	519	30.44	279	519	1	54	0.931	[0.918 - 0.943]	1.76e-01	n.s.
CPF_RS13970		spore maturation protein	3125181 - 3125759	reverse	579	34.37	282	579	0	60	0.943	[0.931 - 0.954]	9.64e-03	**
CPF_RS13975		hypothetical protein	3125874 - 3126053	forward	180	23.89	282	180	0	10	0.431	[0.364 - 0.497]	--	--
CPF_RS13980		MATE family efflux transporter	3126093 - 3127460	reverse	1368	30.12	281	1368	0	87	0.97	[0.964 - 0.976]	1.25e-12	***
CPF_RS13985		hypothetical protein	3127649 - 3128281	reverse	633	24.33	277	634	1	76	0.954	[0.943 - 0.965]	2.32e-06	***
CPF_RS13990		cytochrome c biogenesis protein CcdA	3128394 - 3129086	reverse	693	29.15	273	693	0	69	0.948	[0.935 - 0.96]	1.89e-03	**
CPF_RS13995		thioredoxin family protein	3129090 - 3129518	reverse	429	26.11	282	429	0	56	0.924	[0.909 - 0.939]	8.62e-04	***
CPF_RS14000		LacI family DNA-binding transcriptional regulator	3129623 - 3130621	reverse	999	29.33	282	999	6	66	0.938	[0.924 - 0.951]	2.14e-02	*
CPF_RS14005		rhodanese-like domain-containing protein	3130953 - 3131282	forward	330	27.58	281	330	1	48	0.784	[0.734 - 0.835]	2.32e-01	n.s.
CPF_RS14010		isoleucine--tRNA ligase	3131328 - 3134447	reverse	3120	32.98	281	3120	1	115	0.975	[0.968 - 0.983]	2.36e-13	***
CPF_RS14015		(2Fe-2S)-binding protein	3135114 - 3135329	forward	216	32.41	282	216	0	14	0.641	[0.588 - 0.693]	7.36e-01	n.s.
CPF_RS14020		DUF1643 domain-containing protein	3135494 - 3136102	reverse	609	25.94	282	609	0	50	0.94	[0.931 - 0.948]	4.60e-01	n.s.
CPF_RS14025		ABC-F family ATP-binding cassette domain-containing protein	3136266 - 3138194	reverse	1929	30.95	282	1929	0	109	0.974	[0.967 - 0.98]	2.76e-17	***
CPF_RS14040		hypothetical protein	3140020 - 3140334	reverse	315	30.48	282	315	3	51	0.832	[0.794 - 0.87]	5.05e-01	n.s.
CPF_RS14045		class I SAM-dependent rRNA methyltransferase	3140496 - 3141671	forward	1176	31.55	281	1176	2	75	0.924	[0.906 - 0.942]	5.60e-01	n.s.
CPF_RS14050		DUF1667 domain-containing protein	3142044 - 3142391	reverse	348	32.18	282	348	0	51	0.888	[0.869 - 0.908]	3.20e-01	n.s.
CPF_RS14060		NAD(P)/FAD-dependent oxidoreductase	3143660 - 3145087	reverse	1428	32	282	1428	0	90	0.964	[0.955 - 0.973]	5.89e-06	***
CPF_RS14065	glpK	glycerol kinase GlpK	3145256 - 3146758	reverse	1503	33.4	281	1503	0	90	0.958	[0.947 - 0.969]	3.63e-05	***
CPF_RS14070		glycerol-3-phosphate responsive antiterminator	3146778 - 3147338	reverse	561	28.16	282	561	0	34	0.748	[0.696 - 0.8]	1.10e-01	n.s.
CPF_RS14075		aquaporin family protein	3147380 - 3148087	reverse	708	35.31	279	708	1	54	0.897	[0.875 - 0.919]	9.77e-03	**
CPF_RS14085		2-phosphosulfolactate phosphatase family protein	3149057 - 3149800	reverse	744	28.63	282	744	0	86	0.96	[0.952 - 0.969]	5.24e-11	***
CPF_RS14095		hypothetical protein	3150855 - 3151940	reverse	1086	28.82	282	1086	0	85	0.961	[0.952 - 0.97]	3.73e-12	***
CPF_RS14105		peptidoglycan-binding protein	3153204 - 3154520	reverse	1317	32.8	282	1317	0	77	0.962	[0.954 - 0.97]	0.00e+00	***
CPF_RS14125		helix-turn-helix domain-containing protein	3159984 - 3160655	reverse	672	28.57	281	672	0	71	0.952	[0.942 - 0.961]	8.14e-05	***
CPF_RS14130		DUF3783 domain-containing protein	3160657 - 3161031	reverse	375	28.8	282	375	0	34	0.89	[0.87 - 0.91]	4.50e-01	n.s.
CPF_RS14135		peptidylprolyl isomerase	3161060 - 3161572	reverse	513	33.72	282	513	9	51	0.916	[0.899 - 0.934]	2.89e-01	n.s.
CPF_RS14140		STAS-like domain-containing protein	3161813 - 3162082	reverse	270	25.56	282	270	0	24	0.667	[0.611 - 0.723]	4.44e-01	n.s.
CPF_RS14145		glutamate racemase	3162318 - 3163100	reverse	783	30.91	282	783	0	68	0.953	[0.944 - 0.961]	1.73e-03	**
CPF_RS14150		glutamine synthetase	3163406 - 3165307	forward	1902	30.34	282	1902	0	102	0.957	[0.945 - 0.97]	0.00e+00	***
CPF_RS14155		hypothetical protein	3165397 - 3165681	reverse	285	26.67	282	285	0	35	0.889	[0.869 - 0.91]	1.53e-01	n.s.
CPF_RS14160		VanZ family protein	3165921 - 3166562	reverse	642	26.17	276	642	0	78	0.951	[0.938 - 0.964]	9.27e-09	***
CPF_RS14165	carB	carbamoyl-phosphate synthase large subunit	3167173 - 3170376	reverse	3204	33.21	280	3204	0	126	0.98	[0.974 - 0.986]	0.00e+00	***
CPF_RS14170	carA	glutamine-hydrolyzing carbamoyl-phosphate synthase small subunit	3170389 - 3171438	reverse	1050	31.81	281	1050	0	82	0.951	[0.938 - 0.964]	8.89e-02	n.s.
CPF_RS14175		hypothetical protein	3172096 - 3172752	forward	657	33.64	281	657	0	56	0.892	[0.871 - 0.914]	4.93e-02	*
CPF_RS14180		4Fe-4S dicluster domain-containing protein	3173007 - 3174479	reverse	1473	31.84	279	1473	0	101	0.951	[0.937 - 0.965]	1.77e-09	***
CPF_RS14185		DNA-3-methyladenine glycosylase	3174548 - 3175165	reverse	618	30.58	281	618	0	69	0.914	[0.89 - 0.938]	5.57e-11	***
CPF_RS14190		PTS lactose/cellobiose transporter subunit IIA	3175478 - 3175789	reverse	312	29.49	276	313	1	53	0.925	[0.911 - 0.938]	3.77e-01	n.s.
CPF_RS14195		glutamate-5-semialdehyde dehydrogenase	3175890 - 3177137	reverse	1248	31.01	281	1248	12	86	0.941	[0.927 - 0.954]	1.71e-10	***
CPF_RS14200	proB	glutamate 5-kinase	3177140 - 3177949	reverse	810	30.62	279	812	5	60	0.918	[0.897 - 0.939]	7.62e-01	n.s.
CPF_RS14210		SDR family oxidoreductase	3178978 - 3179751	reverse	774	28.55	280	774	0	84	0.963	[0.955 - 0.97]	9.84e-07	***
CPF_RS14215		NCS2 family permease	3179937 - 3181229	forward	1293	30.24	282	1293	0	69	0.946	[0.936 - 0.957]	5.48e-06	***
CPF_RS14225	hcp	hydroxylamine reductase	3181613 - 3183262	reverse	1650	32.48	280	1650	0	96	0.961	[0.95 - 0.972]	1.05e-13	***
CPF_RS14235		DUF3888 domain-containing protein	3184958 - 3185746	reverse	789	27.5	282	789	0	75	0.953	[0.943 - 0.964]	1.32e-04	***
CPF_RS14240		sugar O-acetyltransferase	3185885 - 3186466	forward	582	31.79	281	582	0	76	0.963	[0.955 - 0.971]	4.66e-03	**
CPF_RS14245	msrA	peptide-methionine (S)-S-oxide reductase MsrA	3186518 - 3186991	forward	474	28.69	281	474	0	58	0.917	[0.898 - 0.936]	6.17e-02	n.s.
CPF_RS14250		N-6 DNA methylase	3186993 - 3188477	reverse	1485	28.35	282	1485	0	98	0.966	[0.956 - 0.976]	3.17e-15	***
CPF_RS14255		YhgE/Pip domain-containing protein	3188606 - 3190762	reverse	2157	29.07	281	2157	0	104	0.972	[0.964 - 0.979]	3.00e-15	***
CPF_RS14260		YhgE/Pip domain-containing protein	3190785 - 3192950	reverse	2166	29.32	281	2166	0	99	0.963	[0.953 - 0.973]	8.48e-08	***
CPF_RS14265		alkylphosphonate utilization protein	3193302 - 3193640	reverse	339	32.15	282	339	0	25	0.763	[0.715 - 0.811]	1.60e-01	n.s.
CPF_RS14275		DNA methylase	3194797 - 3195828	reverse	1032	30.04	282	1032	0	88	0.962	[0.951 - 0.974]	6.49e-04	***
CPF_RS14285		phage holin family protein	3197638 - 3198006	reverse	369	29.54	282	369	0	32	0.747	[0.7 - 0.795]	2.36e-01	n.s.
CPF_RS14310	rlmH	23S rRNA (pseudouridine(1915)-N(3))-methyltransferase RlmH	3203450 - 3203929	reverse	480	27.08	281	480	0	93	0.973	[0.964 - 0.981]	5.25e-04	***
CPF_RS14315		TIGR03987 family protein	3204175 - 3204546	reverse	372	29.84	280	376	4	49	0.922	[0.906 - 0.939]	2.57e-01	n.s.
CPF_RS14320		lactate utilization protein	3204776 - 3205417	reverse	642	28.82	274	642	1	84	0.964	[0.953 - 0.975]	4.80e-04	***
CPF_RS14325		SEC-C domain-containing protein	3205524 - 3206024	reverse	501	30.14	282	501	0	32	0.875	[0.856 - 0.894]	2.42e-01	n.s.
CPF_RS14330		GerMN domain-containing protein	3206168 - 3206722	reverse	555	28.11	282	555	0	47	0.881	[0.86 - 0.902]	5.56e-01	n.s.
CPF_RS14335		MBL fold metallo-hydrolase	3206738 - 3207529	reverse	792	29.8	282	792	0	73	0.946	[0.934 - 0.958]	1.91e-02	*
CPF_RS14340		UDP-N-acetylglucosamine 1-carboxyvinyltransferase	3207552 - 3208805	reverse	1254	35.09	282	1254	0	84	0.952	[0.94 - 0.964]	1.73e-07	***
CPF_RS14345		hypothetical protein	3209145 - 3209690	forward	546	27.47	282	546	0	37	0.722	[0.665 - 0.779]	1.70e-02	*
CPF_RS14350		dUTP diphosphatase	3209885 - 3210364	forward	480	23.54	282	480	0	22	0.499	[0.426 - 0.572]	9.23e-01	n.s.
CPF_RS14355		DMT family transporter	3210420 - 3210851	forward	432	33.1	282	432	0	64	0.946	[0.934 - 0.959]	1.23e-01	n.s.
CPF_RS14360		S8 family serine peptidase	3210918 - 3212114	forward	1197	29.24	279	1197	0	88	0.954	[0.942 - 0.967]	4.02e-08	***
CPF_RS14365		M23 family metallopeptidase	3212117 - 3213169	reverse	1053	30.96	280	1053	0	100	0.962	[0.95 - 0.974]	6.73e-24	***
CPF_RS14370		DnaD domain protein	3213399 - 3214400	forward	1002	29.74	281	1002	0	64	0.952	[0.942 - 0.962]	6.22e-02	n.s.
CPF_RS14375		ATP-binding protein	3214397 - 3215392	forward	996	25.2	278	996	1	72	0.954	[0.943 - 0.965]	1.15e-01	n.s.
CPF_RS14440		acyl-ACP thioesterase	3218641 - 3219399	reverse	759	27.27	282	759	0	85	0.955	[0.942 - 0.967]	4.24e-06	***
CPF_RS14445		acyl-ACP thioesterase	3219422 - 3220162	reverse	741	27.26	282	741	0	72	0.937	[0.921 - 0.952]	1.57e-03	**
CPF_RS14455		DUF1858 domain-containing protein	3221152 - 3221343	reverse	192	34.38	282	192	0	16	0.707	[0.667 - 0.747]	--	--
CPF_RS14460		NUDIX hydrolase	3221453 - 3221932	reverse	480	31.04	282	480	0	71	0.939	[0.924 - 0.954]	3.45e-01	n.s.
CPF_RS14465		adenylosuccinate synthase	3222060 - 3223346	reverse	1287	33.8	282	1287	0	81	0.936	[0.919 - 0.953]	4.71e-02	*
CPF_RS14470	sdaAB	L-serine ammonia-lyase, iron-sulfur-dependent, subunit beta	3223827 - 3224507	forward	681	33.48	282	681	0	50	0.825	[0.782 - 0.868]	3.71e-02	*
CPF_RS14475	sdaAA	L-serine ammonia-lyase, iron-sulfur-dependent, subunit alpha	3224508 - 3225389	forward	882	37.07	280	882	0	88	0.961	[0.95 - 0.972]	9.29e-03	**
CPF_RS14480		SIS domain-containing protein	3225625 - 3226797	forward	1173	28.64	281	1173	0	107	0.961	[0.947 - 0.975]	4.51e-13	***
CPF_RS14485		tagatose bisphosphate family class II aldolase	3226817 - 3227674	forward	858	34.15	282	858	0	88	0.954	[0.942 - 0.966]	7.67e-09	***
CPF_RS14490		GntR family transcriptional regulator	3227731 - 3228456	reverse	726	29.2	282	726	0	68	0.936	[0.919 - 0.952]	3.79e-04	***
CPF_RS14520	proC	pyrroline-5-carboxylate reductase	3231860 - 3232660	reverse	801	31.46	281	801	0	85	0.955	[0.941 - 0.968]	1.58e-01	n.s.
CPF_RS14525		replicative DNA helicase	3232838 - 3234172	reverse	1335	34.53	281	1335	0	89	0.971	[0.965 - 0.978]	3.02e-03	**
CPF_RS14530	lonC	ATP-dependent protease, Lon family	3234588 - 3236486	reverse	1899	32.02	282	1899	0	95	0.96	[0.949 - 0.971]	1.52e-10	***
CPF_RS14535		50S ribosomal protein L9	3236502 - 3236948	reverse	447	27.96	282	447	0	22	0.815	[0.789 - 0.84]	2.40e-01	n.s.
CPF_RS14540		DHH family phosphoesterase	3236950 - 3238908	reverse	1959	27.92	280	1959	0	103	0.968	[0.961 - 0.976]	5.53e-16	***
CPF_RS14550		hypothetical protein	3239954 - 3240271	reverse	318	25.47	282	318	0	24	0.876	[0.86 - 0.892]	1.84e-02	*
CPF_RS14555		30S ribosomal protein S18	3240554 - 3240796	reverse	243	31.69	282	243	0	4	0.121	[0.069 - 0.172]	--	--
CPF_RS14565		30S ribosomal protein S6	3241293 - 3241580	reverse	288	35.07	282	288	0	4	0.076	[0.033 - 0.119]	--	--
CPF_RS14570		DUF951 domain-containing protein	3241724 - 3241936	reverse	213	28.64	282	213	0	16	0.688	[0.639 - 0.736]	--	--
CPF_RS14575		mechanosensitive ion channel family protein	3241973 - 3242833	reverse	861	27.64	281	861	0	68	0.952	[0.942 - 0.961]	5.46e-18	***
CPF_RS14580		DUF3343 domain-containing protein	3242866 - 3243099	reverse	234	23.5	282	234	0	18	0.655	[0.598 - 0.713]	1.94e-02	*
CPF_RS14585		LysE family transporter	3243259 - 3243906	forward	648	28.86	282	648	0	44	0.902	[0.885 - 0.919]	7.36e-03	**
CPF_RS14590		aminotransferase class V-fold PLP-dependent enzyme	3243918 - 3245078	forward	1161	29.8	282	1161	0	94	0.968	[0.96 - 0.976]	1.45e-06	***
CPF_RS14595	ytvI	sporulation integral membrane protein YtvI	3245090 - 3246154	forward	1065	20.38	278	1065	0	84	0.957	[0.946 - 0.968]	6.77e-06	***
CPF_RS14600	yyaC	spore protease YyaC	3246204 - 3246794	forward	591	28.09	280	591	0	71	0.95	[0.939 - 0.961]	8.90e-01	n.s.
CPF_RS14605		DUF4446 family protein	3246944 - 3247441	reverse	498	25.1	280	507	9	43	0.92	[0.904 - 0.935]	4.16e-01	n.s.
CPF_RS14610		ParB/RepB/Spo0J family partition protein	3247490 - 3248350	reverse	861	27.18	277	864	4	61	0.936	[0.922 - 0.95]	9.98e-01	n.s.
CPF_RS14615		ParA family protein	3248351 - 3249124	reverse	774	28.68	280	774	0	40	0.91	[0.893 - 0.928]	6.03e-01	n.s.
CPF_RS14620	rsmG	16S rRNA (guanine(527)-N(7))-methyltransferase RsmG	3249374 - 3250093	reverse	720	28.61	281	720	1	66	0.914	[0.893 - 0.936]	2.01e-03	**
CPF_RS14625	mnmG	tRNA uridine-5-carboxymethylaminomethyl(34) synthesis enzyme MnmG	3250270 - 3252162	reverse	1893	32.22	281	1893	0	96	0.95	[0.936 - 0.964]	3.69e-07	***
CPF_RS14630	mnmE	tRNA uridine-5-carboxymethylaminomethyl(34) synthesis GTPase MnmE	3252177 - 3253553	reverse	1377	30.36	282	1377	0	74	0.916	[0.892 - 0.941]	1.75e-03	**
CPF_RS14635		protein jag	3253895 - 3254518	reverse	624	30.77	261	624	0	57	0.901	[0.873 - 0.928]	8.68e-01	n.s.
CPF_RS14640	yidC	membrane protein insertase YidC	3254560 - 3255276	reverse	717	31.24	268	717	0	31	0.863	[0.835 - 0.892]	7.31e-01	n.s.
CPF_RS14650	rnpA	ribonuclease P protein component	3255491 - 3255868	reverse	378	30.42	282	378	0	17	0.395	[0.321 - 0.468]	1.76e-01	n.s.
CPF_RS14655	rpmH	50S ribosomal protein L34	3255929 - 3256063	reverse	135	29.63	282	135	0	1	0.0	[0.0 - 0.0]	--	--
CPF_RS14740		hypothetical protein	1017944 - 1018117	forward	174	26.44	279	174	0	23	0.731	[0.683 - 0.779]	--	--
CPF_RS14805		FeoB-associated Cys-rich membrane protein	2148668 - 2148817	forward	150	31.33	282	150	0	30	0.902	[0.889 - 0.915]	--	--
CPF_RS14860	spoVM	stage V sporulation protein SpoVM	2227105 - 2227188	reverse	84	22.62	282	84	0	5	0.648	[0.615 - 0.681]	--	--
CPF_RS14880		hypothetical protein	1600773 - 1600949	reverse	177	29.38	278	177	0	12	0.702	[0.659 - 0.745]	--	--
CPF_RS14915		hypothetical protein	25741 - 25905	reverse	165	31.52	281	165	0	16	0.774	[0.736 - 0.812]	--	--
CPF_RS14920		hypothetical protein	153788 - 153940	forward	153	32.03	264	153	0	35	0.857	[0.835 - 0.88]	--	--
CPF_RS14925		hypothetical protein	328002 - 328148	forward	147	28.57	280	147	0	16	0.386	[0.315 - 0.457]	--	--
CPF_RS14930		hypothetical protein	458841 - 458993	forward	153	32.03	277	153	0	41	0.911	[0.896 - 0.926]	--	--
CPF_RS14935		hypothetical protein	517372 - 517527	forward	156	32.69	271	157	1	27	0.696	[0.658 - 0.734]	--	--
CPF_RS14945		hypothetical protein	789049 - 789192	forward	144	34.03	282	144	0	24	0.876	[0.857 - 0.896]	--	--
CPF_RS14995		hypothetical protein	1517497 - 1517646	reverse	150	28	275	153	3	19	0.56	[0.51 - 0.61]	--	--
CPF_RS15000		hypothetical protein	1633003 - 1633167	reverse	165	27.27	277	166	1	39	0.865	[0.831 - 0.898]	--	--
CPF_RS15005		hypothetical protein	1689987 - 1690139	reverse	153	28.1	257	153	1	19	0.774	[0.741 - 0.807]	--	--
CPF_RS15010		hypothetical protein	1720392 - 1720532	reverse	141	29.79	280	141	0	15	0.177	[0.115 - 0.239]	--	--
CPF_RS15015		hypothetical protein	1855060 - 1855317	reverse	258	35.27	281	264	12	22	0.811	[0.787 - 0.835]	6.51e-01	n.s.
CPF_RS15020		hypothetical protein	1925350 - 1925511	reverse	162	38.27	281	162	0	9	0.395	[0.324 - 0.466]	--	--
CPF_RS15025		hypothetical protein	1954643 - 1954795	reverse	153	26.8	279	153	3	8	0.345	[0.274 - 0.416]	--	--
CPF_RS15030		hypothetical protein	2475837 - 2475992	reverse	156	23.72	281	156	0	28	0.805	[0.766 - 0.844]	--	--
CPF_RS15035		hypothetical protein	2899493 - 2899663	reverse	171	29.24	282	171	0	18	0.502	[0.433 - 0.57]	--	--
CPF_RS15040		hypothetical protein	3007384 - 3007548	forward	165	22.42	282	165	0	21	0.844	[0.82 - 0.867]	--	--
CPF_RS15045		hypothetical protein	3020774 - 3020929	reverse	156	26.28	281	156	0	34	0.865	[0.84 - 0.889]	--	--

## Sheet: Table S1c
Table S1c: 1,365 Clostridium perfringens accessory target genes
Target	Gene	Product	Sequence length
CPF_RS00010	dnaA	chromosomal replication initiator protein DnaA	1374
CPF_RS00040	gyrA	DNA gyrase subunit A	2520
CPF_RS00095		hypothetical protein	420
CPF_RS00110		hypothetical protein	267
CPF_RS00135	addB	helicase-exonuclease AddAB subunit AddB	3477
CPF_RS00210		DUF2809 domain-containing protein	366
CPF_RS00220		YdiU family protein	1473
CPF_RS00260		hypothetical protein	504
CPF_RS00300		hypothetical protein	1146
CPF_RS00315		alanine--glyoxylate aminotransferase family protein	1077
CPF_RS00320		D-2-hydroxyacid dehydrogenase	906
CPF_RS00325		DUF1015 domain-containing protein	1257
CPF_RS00440		DeoR/GlpR transcriptional regulator	771
CPF_RS00445		iron-containing alcohol dehydrogenase	1155
CPF_RS00450		class II aldolase	846
CPF_RS00455	iolC	5-dehydro-2-deoxygluconokinase	1017
CPF_RS00460		5-deoxy-glucuronate isomerase	768
CPF_RS00465	iolD	3D-(3,5/4)-trihydroxycyclohexane-1,2-dione acylhydrolase (decyclizing)	1920
CPF_RS00470	iolG	inositol 2-dehydrogenase	1002
CPF_RS00475	iolE	myo-inosose-2 dehydratase	894
CPF_RS00480		solute:sodium symporter family transporter	1590
CPF_RS00485		Gfo/Idh/MocA family oxidoreductase	1050
CPF_RS00490		formate/nitrite transporter family protein	759
CPF_RS00495		short-chain-enoyl-CoA hydratase	777
CPF_RS00500		acyl CoA:acetate/3-ketoacid CoA transferase	1551
CPF_RS00505		acyl-CoA dehydrogenase family protein	1137
CPF_RS00510		DsrE family protein	351
CPF_RS00515		glycerol dehydrogenase	1131
CPF_RS14705	dhaK	dihydroxyacetone kinase subunit DhaK	1749
CPF_RS00525		MFS transporter	1434
CPF_RS00540		hypothetical protein	1176
CPF_RS00545		hypothetical protein	417
CPF_RS00550		DUF975 family protein	741
CPF_RS00555		DUF975 family protein	873
CPF_RS14910		hypothetical protein	141
CPF_RS00585		DUF1659 domain-containing protein	228
CPF_RS00590		DUF2922 domain-containing protein	225
CPF_RS00595		N-acetylmuramoyl-L-alanine amidase	942
CPF_RS00600		YARHG domain-containing protein	1170
CPF_RS00605		hypothetical protein	1251
CPF_RS00610		zinc ribbon domain-containing protein	801
CPF_RS00625		hypothetical protein	198
CPF_RS00630		ABC transporter ATP-binding protein	771
CPF_RS00635		ABC transporter permease	2028
CPF_RS00640		hypothetical protein	570
CPF_RS00645		bacteriocin immunity protein	213
CPF_RS00650		hypothetical protein	4218
CPF_RS00655		isopeptide-forming domain-containing fimbrial protein	1905
CPF_RS00660		class C sortase	876
CPF_RS00665		hypothetical protein	327
CPF_RS00670		TDT family transporter	1017
CPF_RS00675		putative sulfate exporter family transporter	1020
CPF_RS00705		ABC-F family ATP-binding cassette domain-containing protein	1557
CPF_RS00710		ribbon-helix-helix domain-containing protein	162
CPF_RS00715		recombinase family protein	1551
CPF_RS00720		DNA cytosine methyltransferase	1086
CPF_RS00725		TdeIII family type II restriction endonuclease	825
CPF_RS00730		hypothetical protein	315
CPF_RS00735		hypothetical protein	225
CPF_RS00740		ATP-binding protein	1035
CPF_RS00745		hypothetical protein	453
CPF_RS00750		RNA 2'-phosphotransferase	561
CPF_RS00755		LPXTG cell wall anchor domain-containing protein	2178
CPF_RS00760		SpaH/EbpB family LPXTG-anchored major pilin	1569
CPF_RS00770		DUF2935 domain-containing protein	912
CPF_RS00780		DUF4352 domain-containing protein	657
CPF_RS00785		NADAR family protein	552
CPF_RS00790		helix-turn-helix domain-containing protein	1467
CPF_RS00795		PTS sugar transporter subunit IIC	1032
CPF_RS00800	pfo	cholesterol-dependent cytolysin perfringolysin O	1503
CPF_RS00805		DIP1984 family protein	459
CPF_RS00810		amino acid permease	1488
CPF_RS00815		beta-galactosidase	2070
CPF_RS00820	arcA	arginine deiminase	1242
CPF_RS00825	argF	ornithine carbamoyltransferase	996
CPF_RS00830	arcD	arginine-ornithine antiporter	1437
CPF_RS00835	arcC	carbamate kinase	945
CPF_RS00840		arginine regulator	456
CPF_RS00845		collagenase ColA	3315
CPF_RS00865		cysteine synthase family protein	909
CPF_RS00935		beta-N-acetylglucosaminidase domain-containing protein	4884
CPF_RS00945		energy-coupling factor ABC transporter substrate-binding protein	312
CPF_RS01000		hypothetical protein	630
CPF_RS01005		metal-sensing transcriptional repressor	270
CPF_RS14815		heavy-metal-associated domain-containing protein	99
CPF_RS01025		hypothetical protein	228
CPF_RS01040		hypothetical protein	771
CPF_RS01055		exonuclease SbcCD subunit D	1224
CPF_RS01075		NEAT domain-containing protein	2232
CPF_RS01090	isdE	heme ABC transporter substrate-binding protein IsdE	888
CPF_RS01115		YbaN family protein	396
CPF_RS01130		arylsulfatase	1446
CPF_RS01145		DUF3919 family protein	789
CPF_RS01155		response regulator transcription factor	672
CPF_RS01165		hypothetical protein	528
CPF_RS01190		decaprenyl-phosphate phosphoribosyltransferase	876
CPF_RS01195		glycosyltransferase family 39 protein	1191
CPF_RS01200		EamA family transporter	333
CPF_RS01205		EamA family transporter	339
CPF_RS01210		HAD-IB family hydrolase	636
CPF_RS01225	grpE	nucleotide exchange factor GrpE	603
CPF_RS01245		phosphoserine phosphatase	1323
CPF_RS01265		hypothetical protein	315
CPF_RS01270		NAD-dependent protein deacylase	732
CPF_RS01275		type I restriction enzyme HsdR N-terminal domain-containing protein	1143
CPF_RS01280		sugar O-acetyltransferase	615
CPF_RS01300		hypothetical protein	213
CPF_RS01305		DUF1576 domain-containing protein	1311
CPF_RS01310		hypothetical protein	297
CPF_RS01320		glycoside hydrolase family 3 C-terminal domain-containing protein	2538
CPF_RS01390		4Fe-4S binding protein	1350
CPF_RS01405		C40 family peptidase	1299
CPF_RS01410		tRNA1(Val) (adenine(37)-N6)-methyltransferase	771
CPF_RS01420		AbrB/MazE/SpoVT family DNA-binding domain-containing protein	240
CPF_RS01445	galE	UDP-glucose 4-epimerase GalE	987
CPF_RS01460		discoidin domain-containing protein	3408
CPF_RS01465		hypothetical protein	306
CPF_RS01470		holo-ACP synthase	402
CPF_RS01510	ftsE	cell division ATP-binding protein FtsE	687
CPF_RS01540		ABC transporter ATP-binding protein	726
CPF_RS01545		ABC transporter permease	1599
CPF_RS01565		L-lactate permease	1524
CPF_RS01570		electron transfer flavoprotein subunit beta/FixA family protein	789
CPF_RS01575		electron transfer flavoprotein subunit alpha	1194
CPF_RS01590	lepB	signal peptidase I	510
CPF_RS01595		hypothetical protein	513
CPF_RS01600		DUF2809 domain-containing protein	381
CPF_RS01610		DedA family protein	624
CPF_RS01630		EamA family transporter	933
CPF_RS01635		amino acid permease	1383
CPF_RS01660		methylated-DNA--[protein]-cysteine S-methyltransferase	477
CPF_RS01665	recQ	DNA helicase RecQ	2175
CPF_RS01670		amidinotransferase	798
CPF_RS01675		MATE family efflux transporter	1458
CPF_RS01680		MerR family transcriptional regulator	750
CPF_RS01685		DUF2089 domain-containing protein	387
CPF_RS01690		hypothetical protein	405
CPF_RS01695		hypothetical protein	285
CPF_RS01700		phage holin family protein	372
CPF_RS01705		cyclic nucleotide-binding domain-containing protein	672
CPF_RS01760	dnaE	DNA polymerase III subunit alpha	1251
CPF_RS01765		hypothetical protein	780
CPF_RS01795	cls	cardiolipin synthase	1536
CPF_RS14720		DUF1540 domain-containing protein	159
CPF_RS01805	rlmD	23S rRNA (uracil(1939)-C(5))-methyltransferase RlmD	1368
CPF_RS01810		NERD domain-containing protein	2484
CPF_RS01820		site-specific DNA-methyltransferase	2052
CPF_RS01825		DEAD/DEAH box helicase family protein	3165
CPF_RS01830		hypothetical protein	552
CPF_RS01845		ABC transporter ATP-binding protein	1734
CPF_RS01860		SH3 domain-containing protein	1029
CPF_RS01865		phage holin family protein	399
CPF_RS01870		FAD-binding protein	1071
CPF_RS01875		polysaccharide deacetylase family protein	921
CPF_RS01880		SDR family oxidoreductase	819
CPF_RS01915		NAD(P)-dependent oxidoreductase	864
CPF_RS01930	nadC	carboxylating nicotinate-nucleotide diphosphorylase	840
CPF_RS01940		purine-nucleoside phosphorylase	819
CPF_RS01945		nicotinamide mononucleotide transporter	678
CPF_RS01950		Crp/Fnr family transcriptional regulator	642
CPF_RS01960		hypothetical protein	612
CPF_RS01965		YcxB family protein	537
CPF_RS01980		LPXTG cell wall anchor domain-containing protein	3012
CPF_RS01990	kduD	2-dehydro-3-deoxy-D-gluconate 5-dehydrogenase KduD	783
CPF_RS01995		bifunctional 2-keto-4-hydroxyglutarate aldolase/2-keto-3-deoxy-6-phosphogluconate aldolase	642
CPF_RS02000		sugar kinase	1020
CPF_RS02010		glycoside hydrolase family 88 protein	1191
CPF_RS02015		PTS sugar transporter subunit IIB	489
CPF_RS02020		PTS mannose/fructose/sorbose/N-acetylgalactosamine transporter subunit IIC	792
CPF_RS02025		PTS system mannose/fructose/sorbose family transporter subunit IID	831
CPF_RS02030		PTS mannose transporter subunit IID	414
CPF_RS02035	yajC	preprotein translocase subunit YajC	279
CPF_RS02040		alginate lyase family protein	2019
CPF_RS02045		LacI family DNA-binding transcriptional regulator	1014
CPF_RS02055		hypothetical protein	354
CPF_RS02060		Cof-type HAD-IIB family hydrolase	825
CPF_RS02065		NAD(P)/FAD-dependent oxidoreductase	1422
CPF_RS02070		NAD(P)/FAD-dependent oxidoreductase	891
CPF_RS02075		gamma-glutamylcyclotransferase	378
CPF_RS02100		zinc ribbon domain-containing protein	1602
CPF_RS02105		zinc ribbon domain-containing protein	720
CPF_RS02135		MFS transporter	1287
CPF_RS02165	lepB	signal peptidase I	543
CPF_RS02180		WG repeat-containing protein	1296
CPF_RS02205		Fe(3+) ABC transporter substrate-binding protein	1053
CPF_RS02210		iron ABC transporter permease	1593
CPF_RS02215		ABC transporter ATP-binding protein	681
CPF_RS02230		GntR family transcriptional regulator	372
CPF_RS02235		ABC transporter ATP-binding protein	864
CPF_RS02240		ABC-2 transporter permease	627
CPF_RS02245		ABC-2 transporter permease	669
CPF_RS02250	gloA	lactoylglutathione lyase	381
CPF_RS02255		AraC family transcriptional regulator	858
CPF_RS02275		SH3 domain-containing protein	2235
CPF_RS02280		MerR family transcriptional regulator	786
CPF_RS02285		FUSC family protein	1821
CPF_RS02290		DedA family protein	510
CPF_RS02295		hypothetical protein	633
CPF_RS02300		response regulator transcription factor	705
CPF_RS02305		HAMP domain-containing histidine kinase	2232
CPF_RS02315		FUSC family protein	1038
CPF_RS02320		hypothetical protein	414
CPF_RS02325		capsular polysaccharide biosynthesis protein	699
CPF_RS02330		CpsD/CapB family tyrosine-protein kinase	654
CPF_RS02335		sugar transferase	669
CPF_RS02345		nucleotide sugar dehydrogenase	1230
CPF_RS02355		hexapeptide repeat-containing transferase	600
CPF_RS02360		heparinase II/III family protein	1893
CPF_RS02365		phenylacetate--CoA ligase family protein	1380
CPF_RS02370		glycosyltransferase family 4 protein	1071
CPF_RS02375		oligosaccharide flippase family protein	1467
CPF_RS02380		hypothetical protein	1218
CPF_RS14820		hypothetical protein	417
CPF_RS02390		glycosyltransferase	1224
CPF_RS02395		glycosyltransferase	1329
CPF_RS02420	galU	UTP--glucose-1-phosphate uridylyltransferase GalU	921
CPF_RS02425		sigma-70 family RNA polymerase sigma factor	648
CPF_RS02430		hypothetical protein	2229
CPF_RS02435	galE	UDP-glucose 4-epimerase GalE	1017
CPF_RS02455		cell wall-binding protein	4674
CPF_RS02470		signal peptidase I	525
CPF_RS02475		hypothetical protein	636
CPF_RS02480		LPXTG cell wall anchor domain-containing protein	699
CPF_RS02485		hypothetical protein	708
CPF_RS02490		VWA domain-containing protein	1743
CPF_RS02495		response regulator transcription factor	717
CPF_RS02500		sensor histidine kinase	1296
CPF_RS02525		Cof-type HAD-IIB family hydrolase	795
CPF_RS02540		ABC transporter ATP-binding protein	1857
CPF_RS14940		hypothetical protein	141
CPF_RS02595		hypothetical protein	189
CPF_RS02610		AI-2E family transporter	1134
CPF_RS02645	speE	polyamine aminopropyltransferase	852
CPF_RS02650	speB	agmatinase	858
CPF_RS02655		DUF1294 domain-containing protein	264
CPF_RS02660		discoidin domain-containing protein	3522
CPF_RS02665		hypothetical protein	642
CPF_RS02670		copper-translocating P-type ATPase	2670
CPF_RS02675		NAD(P)H-dependent oxidoreductase	657
CPF_RS02680		ABC transporter ATP-binding protein	1137
CPF_RS02685		ABC transporter permease subunit	1554
CPF_RS02690		sigma-70 family RNA polymerase sigma factor	576
CPF_RS02695		DUF4179 domain-containing protein	1092
CPF_RS02700	treP	PTS system trehalose-specific EIIBC component	1422
CPF_RS02705	treC	alpha,alpha-phosphotrehalase	1668
CPF_RS02710	treR	trehalose operon repressor	708
CPF_RS02715		stage V sporulation protein D	2187
CPF_RS02720		N-acetylmuramoyl-L-alanine amidase	669
CPF_RS02725	ribD	bifunctional diaminohydroxyphosphoribosylaminopyrimidine deaminase/5-amino-6-(5-phosphoribosylamino)uracil reductase RibD	1098
CPF_RS02730		riboflavin synthase	654
CPF_RS02735		bifunctional 3,4-dihydroxy-2-butanone-4-phosphate synthase/GTP cyclohydrolase II	1200
CPF_RS02740		6,7-dimethyl-8-ribityllumazine synthase	462
CPF_RS02745		cell wall-binding protein	993
CPF_RS02750		YjbQ family protein	408
CPF_RS02755		hypothetical protein	249
CPF_RS02760	gnpA	1,3-beta-galactosyl-N-acetylhexosamine phosphorylase	2205
CPF_RS02765		sensor histidine kinase	1752
CPF_RS02770		response regulator	1590
CPF_RS02775		carbohydrate ABC transporter substrate-binding protein	1386
CPF_RS02780		sugar ABC transporter permease	927
CPF_RS02785		carbohydrate ABC transporter permease	882
CPF_RS02790		TVP38/TMEM64 family protein	696
CPF_RS02795		(Fe-S)-binding protein	1113
CPF_RS02805		DUF47 domain-containing protein	633
CPF_RS02830		hypothetical protein	453
CPF_RS02845		voltage-gated chloride channel family protein	1314
CPF_RS02855		MgtC/SapB family protein	723
CPF_RS02900	lepB	signal peptidase I	531
CPF_RS02930		LTA synthase family protein	1809
CPF_RS02935		LTA synthase family protein	1845
CPF_RS02945		SH3 domain-containing protein	1662
CPF_RS02975		ATP-binding protein	606
CPF_RS02985		sugar transferase	663
CPF_RS02990		glycosyltransferase	915
CPF_RS03015		O-antigen ligase family protein	1215
CPF_RS03020		glycosyltransferase family 2 protein	849
CPF_RS03025		LicD family protein	741
CPF_RS03030		flippase	1452
CPF_RS03035		glucosaminidase domain-containing protein	2424
CPF_RS03040		cell wall-binding protein	1653
CPF_RS03045		L,D-transpeptidase family protein	1365
CPF_RS03050		phosphotransferase	1869
CPF_RS03055		DMT family transporter	969
CPF_RS03060		NTP transferase domain-containing protein	684
CPF_RS03065		N-acetylmuramoyl-L-alanine amidase family protein	1293
CPF_RS03070		LCP family protein	1011
CPF_RS03085		hypothetical protein	540
CPF_RS03090		anaerobic sulfatase maturase	1113
CPF_RS03095		phosphate ABC transporter substrate-binding protein	831
CPF_RS03100		phosphate ABC transporter substrate-binding protein	819
CPF_RS03105	pstC	phosphate ABC transporter permease subunit PstC	888
CPF_RS03110	pstA	phosphate ABC transporter permease PstA	825
CPF_RS03115		phosphate ABC transporter ATP-binding protein	762
CPF_RS03120	phoU	phosphate signaling complex protein PhoU	654
CPF_RS03135		flavodoxin	417
CPF_RS03140		glutamine--tRNA ligase/YqeY domain fusion protein	1659
CPF_RS03145		zinc-ribbon domain-containing protein	156
CPF_RS03160		Ger(x)C family spore germination protein	1125
CPF_RS03165		putative DNA binding domain-containing protein	1134
CPF_RS03190		hypothetical protein	786
CPF_RS03210	yjjI	YjjI family glycine radical enzyme	1494
CPF_RS03215	yjjW	YjjW family glycine radical enzyme activase	822
CPF_RS03220		DeoR/GlpR transcriptional regulator	780
CPF_RS03225	ulaG	L-ascorbate 6-phosphate lactonase	1065
CPF_RS03230		PTS sugar transporter subunit IIA	435
CPF_RS03235		PTS ascorbate transporter subunit IIC	1467
CPF_RS03240		PTS sugar transporter subunit IIB	291
CPF_RS03245		hypothetical protein	1035
CPF_RS03250	araD	L-ribulose-5-phosphate 4-epimerase	699
CPF_RS03255		L-ribulose-5-phosphate 3-epimerase	849
CPF_RS03295		hypothetical protein	180
CPF_RS03300		chloride channel protein	1257
CPF_RS03305		NUDIX hydrolase	567
CPF_RS03310		hypothetical protein	363
CPF_RS03320		NERD domain-containing protein	1086
CPF_RS03370		phosphoribosylglycinamide formyltransferase	615
CPF_RS03400	argH	argininosuccinate lyase	1401
CPF_RS03405		argininosuccinate synthase	1212
CPF_RS03410	fsa	fructose-6-phosphate aldolase	648
CPF_RS03415		Ig-like domain-containing protein	5061
CPF_RS03420	aroF	3-deoxy-7-phosphoheptulonate synthase	1014
CPF_RS03425		3-dehydroquinate synthase	1053
CPF_RS03430	aroA	3-phosphoshikimate 1-carboxyvinyltransferase	1275
CPF_RS03435	aroC	chorismate synthase	1074
CPF_RS03440		chorismate mutase	294
CPF_RS03445	aroE	shikimate dehydrogenase	816
CPF_RS03450		shikimate kinase	504
CPF_RS03460		helix-turn-helix transcriptional regulator	342
CPF_RS03465		NADH:flavin oxidoreductase	1107
CPF_RS03475		PadR family transcriptional regulator	333
CPF_RS03480		hypothetical protein	858
CPF_RS03485		hypothetical protein	495
CPF_RS03490		hypothetical protein	180
CPF_RS03500		ABC transporter permease	1212
CPF_RS03505		linear amide C-N hydrolase	990
CPF_RS03530		glycosyltransferase	1143
CPF_RS03535		GNAT family N-acetyltransferase	504
CPF_RS03540		sigma-70 family RNA polymerase sigma factor	519
CPF_RS03545		DUF4179 domain-containing protein	1413
CPF_RS03555		glycosyltransferase family 2 protein	1005
CPF_RS03565	zupT	zinc transporter ZupT	840
CPF_RS03580	splB	spore photoproduct lyase	1023
CPF_RS03585		exo-alpha-sialidase	2085
CPF_RS03590		cyclically-permuted mutarotase family protein	1155
CPF_RS03595		SDR family oxidoreductase	828
CPF_RS03600		N-acetyltransferase	465
CPF_RS14730		hypothetical protein	177
CPF_RS03605		diphthine--ammonia ligase	684
CPF_RS03610		LysR family transcriptional regulator	897
CPF_RS03615		FAD-dependent oxidoreductase	1701
CPF_RS03620		YeeE/YedE family protein	1287
CPF_RS03625		APC family permease	1311
CPF_RS03630		ROK family transcriptional regulator	1119
CPF_RS03635		NAD(P)-dependent alcohol dehydrogenase	1047
CPF_RS03640		MFS transporter	1398
CPF_RS03645		carbohydrate kinase	933
CPF_RS03650		elongation factor G-binding protein	663
CPF_RS03660	trxA	thioredoxin	315
CPF_RS03665		helix-turn-helix transcriptional regulator	333
CPF_RS03675		alpha/beta hydrolase fold domain-containing protein	1722
CPF_RS03680		carbon starvation protein A	1452
CPF_RS03685		hypothetical protein	420
CPF_RS03730		creatininase	756
CPF_RS03745		peptide deformylase	411
CPF_RS03750		cation:dicarboxylase symporter family transporter	1266
CPF_RS03760		hypothetical protein	954
CPF_RS03765		GNAT family N-acetyltransferase	630
CPF_RS03770		MerR family transcriptional regulator	804
CPF_RS03775		DUF4317 domain-containing protein	1356
CPF_RS03780		zinc-ribbon domain-containing protein	156
CPF_RS03785		DUF2798 domain-containing protein	495
CPF_RS03805		FAD-dependent oxidoreductase	1440
CPF_RS03810		GntP family permease	1380
CPF_RS03815		alpha/beta hydrolase	780
CPF_RS03820	aspS	aspartate--tRNA(Asn) ligase	1290
CPF_RS03825		isopeptide-forming domain-containing fimbrial protein	1650
CPF_RS03830		class C sortase	840
CPF_RS03835		class C sortase	861
CPF_RS03840		VWA domain-containing protein	2787
CPF_RS03845		helix-turn-helix domain-containing protein	1458
CPF_RS03850		DUF438 domain-containing protein	813
CPF_RS03865		rubredoxin	162
CPF_RS03870		flavohemoprotein	747
CPF_RS03875		Crp/Fnr family transcriptional regulator	711
CPF_RS03880		rubredoxin	162
CPF_RS03885		FprA family A-type flavoprotein	1221
CPF_RS03890	ahpC	peroxiredoxin	564
CPF_RS03895		FAD-dependent oxidoreductase	1671
CPF_RS03900		PTS sugar transporter subunit IIC	1059
CPF_RS03905		2-dehydropantoate 2-reductase	930
CPF_RS03910		MarR family transcriptional regulator	426
CPF_RS03920		MarR family transcriptional regulator	444
CPF_RS03925		pirin family protein	882
CPF_RS03940		phosphatase PAP2 family protein	582
CPF_RS03945		hypothetical protein	741
CPF_RS03950		hypothetical protein	1245
CPF_RS03955		hypothetical protein	528
CPF_RS03960		hypothetical protein	468
CPF_RS03965		M48 family metallopeptidase	714
CPF_RS03970	hisJ	histidinol-phosphatase HisJ	1875
CPF_RS03975		alpha-glycosidase	1833
CPF_RS03980		serine dehydratase subunit alpha family protein	1284
CPF_RS03985		hypothetical protein	504
CPF_RS03990		hypothetical protein	546
CPF_RS03995		YdcF family protein	621
CPF_RS04000		iron-hydroxamate ABC transporter substrate-binding protein	945
CPF_RS04005		iron ABC transporter permease	1014
CPF_RS04010		iron ABC transporter permease	1014
CPF_RS04015		ABC transporter ATP-binding protein	783
CPF_RS04020		GNAT family N-acetyltransferase	489
CPF_RS04025		DUF4177 domain-containing protein	216
CPF_RS04030		hypothetical protein	318
CPF_RS04035		hypothetical protein	327
CPF_RS04040		discoidin domain-containing protein	3384
CPF_RS04045		D-alanine--D-alanine ligase	909
CPF_RS04050		Cof-type HAD-IIB family hydrolase	828
CPF_RS04055	manX	PTS mannose transporter subunit IIAB	981
CPF_RS04060		PTS mannose/fructose/sorbose transporter subunit IIC	804
CPF_RS04065		PTS mannose/fructose/sorbose transporter family subunit IID	912
CPF_RS04070		DUF956 family protein	375
CPF_RS04075		hypothetical protein	348
CPF_RS04080		polysaccharide deacetylase	918
CPF_RS04085		TIGR02206 family membrane protein	783
CPF_RS04090		hypothetical protein	942
CPF_RS04095		glycoside hydrolase family 2 protein	2415
CPF_RS04100		serine protease	954
CPF_RS04105		ABC transporter ATP-binding protein	1812
CPF_RS04110		ABC transporter ATP-binding protein	1791
CPF_RS04115		PH domain-containing protein	498
CPF_RS04120		PH domain-containing protein	1629
CPF_RS04125		winged helix-turn-helix transcriptional regulator	285
CPF_RS04130		arsenate reductase ArsC	399
CPF_RS04135		MATE family efflux transporter	1317
CPF_RS04140		response regulator transcription factor	669
CPF_RS04145		ATP-binding protein	1011
CPF_RS04150		Fic family protein	711
CPF_RS04160		ABC transporter ATP-binding protein	768
CPF_RS04170		alpha-galactosidase	1539
CPF_RS04175		Dabb family protein	303
CPF_RS04185		hypothetical protein	918
CPF_RS04195		alpha-mannosidase	3069
CPF_RS04200		GNAT family N-acetyltransferase	558
CPF_RS04215		GntP family permease	1260
CPF_RS04230		hypothetical protein	459
CPF_RS04240		discoidin domain-containing protein	6315
CPF_RS04245		hypothetical protein	180
CPF_RS04255		GNAT family N-acetyltransferase	570
CPF_RS04260		ATP-binding protein	510
CPF_RS04265		accessory gene regulator AgrB	564
CPF_RS04275		hypothetical protein	237
CPF_RS04280		aminopeptidase	1128
CPF_RS04290		YitT family protein	666
CPF_RS04305		N-acetyltransferase	543
CPF_RS04310		DUF1189 domain-containing protein	756
CPF_RS04315		beta-N-acetylglucosaminidase domain-containing protein	3891
CPF_RS14950		hypothetical protein	141
CPF_RS04320		heavy metal-binding domain-containing protein	321
CPF_RS04330		ABC transporter ATP-binding protein	816
CPF_RS04335		hypothetical protein	1650
CPF_RS04345		class I SAM-dependent methyltransferase	552
CPF_RS04350		CoA pyrophosphatase	651
CPF_RS04365		iron-containing alcohol dehydrogenase	1131
CPF_RS04370		BMC domain-containing protein	351
CPF_RS04375	eutP	EutP/PduV family microcompartment system protein	435
CPF_RS04380		response regulator	576
CPF_RS04385		sensor histidine kinase	1428
CPF_RS04390	eutA	ethanolamine ammonia-lyase reactivating factor EutA	1434
CPF_RS04395		ethanolamine ammonia-lyase subunit EutB	1368
CPF_RS04400	eutC	ethanolamine ammonia-lyase subunit EutC	888
CPF_RS04405	eutL	ethanolamine utilization microcompartment protein EutL	654
CPF_RS04410		BMC domain-containing protein	765
CPF_RS04415		acetaldehyde dehydrogenase (acetylating)	1479
CPF_RS04420	eutM	ethanolamine utilization microcompartment protein EutM	291
CPF_RS04425		ethanolamine utilization cobalamin adenosyltransferase	777
CPF_RS04430		phosphate propanoyltransferase	636
CPF_RS04435		ethanolamine utilization protein	759
CPF_RS04440		EutN/CcmL family microcompartment protein	273
CPF_RS04445		BMC domain-containing protein	555
CPF_RS04450	eutH	ethanolamine utilization protein EutH	1098
CPF_RS04455		DUF861 domain-containing protein	474
CPF_RS04460		glutathione peroxidase	477
CPF_RS04465		GNAT family N-acetyltransferase	546
CPF_RS04470		hypothetical protein	312
CPF_RS04485		polysaccharide biosynthesis protein	1845
CPF_RS04490		DegT/DnrJ/EryC1/StrS family aminotransferase	1194
CPF_RS04495		sugar transferase	603
CPF_RS04500		glycosyltransferase family 2 protein	1026
CPF_RS04505		glycosyltransferase	1128
CPF_RS04510		EpsG family protein	957
CPF_RS04515		capsular polysaccharide transporter	1374
CPF_RS04520		LicD family protein	813
CPF_RS04525		capsule chain length determinant protein	714
CPF_RS04530		CpsD/CapB family tyrosine-protein kinase	618
CPF_RS04535		hypothetical protein	426
CPF_RS04540		DUF2691 family protein	489
CPF_RS04545		ribonucleoside triphosphate reductase	1812
CPF_RS04550		4Fe-4S cluster-binding domain-containing protein	459
CPF_RS04555		hypothetical protein	723
CPF_RS04560		hypothetical protein	219
CPF_RS04565		site-specific integrase	1065
CPF_RS04570		ImmA/IrrE family metallo-endopeptidase	465
CPF_RS04575		helix-turn-helix transcriptional regulator	477
CPF_RS04580		helix-turn-helix domain-containing protein	237
CPF_RS04585		ORF6C domain-containing protein	732
CPF_RS04590		hypothetical protein	255
CPF_RS04595		hypothetical protein	672
CPF_RS04600		histidine kinase	303
CPF_RS04605		hypothetical protein	180
CPF_RS04610		hypothetical protein	183
CPF_RS14870		hypothetical protein	159
CPF_RS04615		hypothetical protein	186
CPF_RS04620		YqaJ viral recombinase family protein	912
CPF_RS04625		recombinase RecT	870
CPF_RS04630		GntR family transcriptional regulator	714
CPF_RS14955		hypothetical protein	174
CPF_RS04635		RusA family crossover junction endodeoxyribonuclease	387
CPF_RS04640		hypothetical protein	648
CPF_RS04655		hypothetical protein	474
CPF_RS04665		DUF4935 domain-containing protein	1176
CPF_RS04670		terminase small subunit	468
CPF_RS04675		terminase	1365
CPF_RS04680		hypothetical protein	768
CPF_RS04685		phage capsid protein	1521
CPF_RS14750		hypothetical protein	498
CPF_RS04695		hypothetical protein	192
CPF_RS04700		hypothetical protein	618
CPF_RS04705		hypothetical protein	606
CPF_RS04710		hypothetical protein	906
CPF_RS04715		hypothetical protein	270
CPF_RS04720		hypothetical protein	363
CPF_RS04725		hypothetical protein	327
CPF_RS04730		hypothetical protein	384
CPF_RS04735		hypothetical protein	387
CPF_RS04740		hypothetical protein	459
CPF_RS04745		hypothetical protein	369
CPF_RS04750		bacteriophage Gp15 protein	363
CPF_RS04755		membrane protein	3213
CPF_RS04760		hypothetical protein	354
CPF_RS04765		hypothetical protein	267
CPF_RS04770		DUF1617 family protein	381
CPF_RS04775		KID repeat-containing protein	5109
CPF_RS04780		hypothetical protein	249
CPF_RS04785		phage holin family protein	417
CPF_RS04790		hypothetical protein	417
CPF_RS04800		hypothetical protein	663
CPF_RS04805		hypothetical protein	1089
CPF_RS04810		hypothetical protein	351
CPF_RS04815		restriction endonuclease	726
CPF_RS04820		phosphorylase	786
CPF_RS04825		hypothetical protein	1098
CPF_RS04830		ClbS/DfsB family four-helix bundle protein	519
CPF_RS04835		hypothetical protein	843
CPF_RS04840		DUF3784 domain-containing protein	315
CPF_RS04845		sugar phosphate isomerase/epimerase	738
CPF_RS04850		hypothetical protein	747
CPF_RS04855		exo-alpha-sialidase	1149
CPF_RS04860		hypothetical protein	1380
CPF_RS04865		hypothetical protein	294
CPF_RS04870		CPBP family intramembrane metalloprotease	621
CPF_RS04875		DUF4440 domain-containing protein	393
CPF_RS04880		hypothetical protein	1146
CPF_RS04885		hypothetical protein	312
CPF_RS04890		AAA family ATPase	1764
CPF_RS04895		McrC family protein	1314
CPF_RS04900		SdpI family protein	384
CPF_RS04905		flavin reductase family protein	558
CPF_RS04910		hypothetical protein	390
CPF_RS04915		DUF1311 domain-containing protein	777
CPF_RS04920		CPBP family intramembrane metalloprotease	804
CPF_RS04930		hypothetical protein	192
CPF_RS04935		hypothetical protein	225
CPF_RS04940		amidohydrolase	1227
CPF_RS04945		hypothetical protein	879
CPF_RS04950		methionyl-tRNA formyltransferase	954
CPF_RS04955		hypothetical protein	795
CPF_RS04960		hypothetical protein	372
CPF_RS04970	feoB	ferrous iron transport protein B	2124
CPF_RS04975		ferrous iron transport protein A	219
CPF_RS04980		PH domain-containing protein	351
CPF_RS04985		membrane protein	822
CPF_RS04990		ribosomal protein L7/L12	294
CPF_RS04995		hypothetical protein	1314
CPF_RS05000		hypothetical protein	666
CPF_RS05005		type II restriction endonuclease	1488
CPF_RS05010	dcm	DNA (cytosine-5-)-methyltransferase	1224
CPF_RS05015		DNA cytosine methyltransferase	1341
CPF_RS05020		hypothetical protein	483
CPF_RS05025		ImmA/IrrE family metallo-endopeptidase	444
CPF_RS05030		helix-turn-helix transcriptional regulator	543
CPF_RS05035		hypothetical protein	828
CPF_RS05040		DUF4318 domain-containing protein	231
CPF_RS05045		DUF4318 domain-containing protein	231
CPF_RS05050		GNAT family N-acetyltransferase	1275
CPF_RS05055		DUF3784 domain-containing protein	312
CPF_RS05060		hypothetical protein	816
CPF_RS05065		tetracycline resistance MFS efflux pump	1227
CPF_RS05070		MarR family transcriptional regulator	474
CPF_RS05075		nucleotidyltransferase domain-containing protein	432
CPF_RS05080		(deoxy)nucleoside triphosphate pyrophosphohydrolase	396
CPF_RS05085		helix-turn-helix transcriptional regulator	210
CPF_RS05090		hypothetical protein	507
CPF_RS05095		DUF1232 domain-containing protein	453
CPF_RS05100		hypothetical protein	930
CPF_RS05105		hypothetical protein	390
CPF_RS05110		hypothetical protein	690
CPF_RS05115		hypothetical protein	318
CPF_RS05120		radical SAM protein	696
CPF_RS05125		B3/4 domain-containing protein	705
CPF_RS05130		hypothetical protein	558
CPF_RS05135		hypothetical protein	351
CPF_RS05140		NUDIX hydrolase	480
CPF_RS05145		flavodoxin family protein	513
CPF_RS05150		hypothetical protein	603
CPF_RS05155	fucO	lactaldehyde reductase	1149
CPF_RS05160		AraC family transcriptional regulator	858
CPF_RS05165		L-fucose isomerase	1794
CPF_RS05170		rhamnulokinase	1503
CPF_RS05175		fucose isomerase	438
CPF_RS05180		class II aldolase/adducin family protein	705
CPF_RS05185	fucP	L-fucose:H+ symporter permease	1335
CPF_RS05190		helix-turn-helix domain-containing protein	1047
CPF_RS05195		UBA/TS-N domain-containing protein	531
CPF_RS05200		hypothetical protein	549
CPF_RS05205		response regulator transcription factor	681
CPF_RS05210		HAMP domain-containing histidine kinase	1257
CPF_RS05215		HAD family hydrolase	786
CPF_RS05220		GNAT family N-acetyltransferase	558
CPF_RS05225		hypothetical protein	492
CPF_RS05230		GNAT family N-acetyltransferase	459
CPF_RS05235		NUDIX domain-containing protein	450
CPF_RS05240		EAL domain-containing protein	1626
CPF_RS05245		hypothetical protein	348
CPF_RS14755		spore coat associated protein CotJA	159
CPF_RS05250		spore coat protein CotJB	252
CPF_RS05255		manganese catalase family protein	567
CPF_RS05260		DUF4318 domain-containing protein	219
CPF_RS05265		PTS transporter subunit EIIC	1452
CPF_RS05270		DUF3784 domain-containing protein	327
CPF_RS05275		hypothetical protein	390
CPF_RS05280		NPCBM/NEW2 domain-containing protein	6429
CPF_RS05285		hypothetical protein	300
CPF_RS05290		hypothetical protein	399
CPF_RS05295		iron hydrogenase small subunit	2091
CPF_RS05300		ABC transporter substrate-binding protein	1434
CPF_RS05305		hypothetical protein	300
CPF_RS05310		hypothetical protein	558
CPF_RS05315		MATE family efflux transporter	1344
CPF_RS05320		MarR family transcriptional regulator	426
CPF_RS05325		CPBP family intramembrane metalloprotease	474
CPF_RS05330		GNAT family N-acetyltransferase	480
CPF_RS05335		hypothetical protein	564
CPF_RS05340	pulA	type I pullulanase	7950
CPF_RS05345		hypothetical protein	180
CPF_RS05350		YdcF family protein	600
CPF_RS05355		hypothetical protein	300
CPF_RS05360		hypothetical protein	324
CPF_RS05365		sigma-70 family RNA polymerase sigma factor	585
CPF_RS05370		membrane protein	783
CPF_RS05375		ATP-binding cassette domain-containing protein	873
CPF_RS05380		ABC transporter permease subunit	1272
CPF_RS05385		hypothetical protein	1149
CPF_RS05390		hypothetical protein	552
CPF_RS05395		hypothetical protein	351
CPF_RS14875		hypothetical protein	279
CPF_RS05405		SdpI family protein	336
CPF_RS05410		sulfatase	1464
CPF_RS05415		ferric reductase-like transmembrane domain-containing protein	690
CPF_RS05420		beta-N-acetylhexosaminidase	1923
CPF_RS05425		hypothetical protein	222
CPF_RS05430		hypothetical protein	465
CPF_RS05435		winged helix-turn-helix transcriptional regulator	423
CPF_RS05440		hypothetical protein	678
CPF_RS05445		hypothetical protein	732
CPF_RS05450		hypothetical protein	552
CPF_RS05455		acyltransferase family protein	1035
CPF_RS05460		response regulator	1521
CPF_RS05465		histidine kinase	1725
CPF_RS05470		extracellular solute-binding protein	1260
CPF_RS05475		sugar ABC transporter permease	906
CPF_RS05480		carbohydrate ABC transporter permease	858
CPF_RS05485		PIG-L family deacetylase	870
CPF_RS05490		glycoside hydrolase family 65 protein	2343
CPF_RS05495		hypothetical protein	876
CPF_RS05500		glycoside hydrolase family 16 protein	1290
CPF_RS14960		hypothetical protein	168
CPF_RS05505		hypothetical protein	471
CPF_RS05510		hypothetical protein	528
CPF_RS05515		S8 family serine peptidase	4713
CPF_RS05520		hypothetical protein	237
CPF_RS05525	feoB	ferrous iron transport protein B	2010
CPF_RS05530		ferrous iron transport protein A	222
CPF_RS05535		ferrous iron transport protein A	219
CPF_RS05540		HTH domain-containing protein	267
CPF_RS05545		GNAT family N-acetyltransferase	489
CPF_RS05550		DUF3267 domain-containing protein	609
CPF_RS05555		hypothetical protein	594
CPF_RS05560		DUF4003 family protein	972
CPF_RS05565		DUF4177 domain-containing protein	180
CPF_RS05570		nitroreductase family protein	819
CPF_RS05575		helix-turn-helix transcriptional regulator	327
CPF_RS05580		FUSC family protein	1923
CPF_RS05585		hypothetical protein	402
CPF_RS05590		response regulator transcription factor	684
CPF_RS05595		HAMP domain-containing histidine kinase	1257
CPF_RS05600		polyphosphate polymerase domain-containing protein	687
CPF_RS05605		DUF4956 domain-containing protein	690
CPF_RS05610		CotH kinase family protein	2040
CPF_RS05615		cation transporter	870
CPF_RS05620		FAD-dependent oxidoreductase	1374
CPF_RS05625		hypothetical protein	1248
CPF_RS05630		hypothetical protein	948
CPF_RS05635		DEAD/DEAH box helicase	3204
CPF_RS05640		hypothetical protein	669
CPF_RS05645		pseudouridine synthase	687
CPF_RS05650		hypothetical protein	675
CPF_RS05655	mgtA	magnesium-translocating P-type ATPase	2670
CPF_RS05660		glucose 1-dehydrogenase	762
CPF_RS05665		MgtC/SapB family protein	687
CPF_RS05670		hypothetical protein	1125
CPF_RS05675		GNAT family N-acetyltransferase	507
CPF_RS05680		alpha/beta hydrolase	1014
CPF_RS05685		DedA family protein	645
CPF_RS05690		nitrite reductase	717
CPF_RS05695		hypothetical protein	336
CPF_RS05700		hypothetical protein	279
CPF_RS05705		hypothetical protein	993
CPF_RS05710		diguanylate cyclase	1800
CPF_RS05715		nitroreductase family protein	546
CPF_RS05725		hypothetical protein	414
CPF_RS14965		hypothetical protein	177
CPF_RS05745		response regulator	753
CPF_RS05770		glycerol dehydratase reactivase beta/small subunit family protein	351
CPF_RS05790		amino acid permease	1470
CPF_RS05795		ferric reductase-like transmembrane domain-containing protein	675
CPF_RS05805		hypothetical protein	780
CPF_RS05810		hypothetical protein	819
CPF_RS05815		DUF1622 domain-containing protein	378
CPF_RS05820		DUF1622 domain-containing protein	345
CPF_RS05825		alpha/beta hydrolase	990
CPF_RS05855		ABC transporter permease	753
CPF_RS05880		ABC transporter ATP-binding protein	666
CPF_RS05885		hypothetical protein	918
CPF_RS05890		ABC transporter permease	1296
CPF_RS05895		collagen-like protein	1203
CPF_RS05910		NUDIX hydrolase	615
CPF_RS14970		hypothetical protein	156
CPF_RS05915		pentapeptide repeat-containing protein	642
CPF_RS05925	kdpA	potassium-transporting ATPase subunit KdpA	1737
CPF_RS05930	kdpB	potassium-transporting ATPase subunit KdpB	2067
CPF_RS05935	kdpC	potassium-transporting ATPase subunit KdpC	597
CPF_RS05940		sensor histidine kinase KdpD	2703
CPF_RS05945		response regulator transcription factor	714
CPF_RS05950		hypothetical protein	372
CPF_RS05955		hypothetical protein	960
CPF_RS14975		hypothetical protein	171
CPF_RS05965		GGDEF domain-containing protein	1638
CPF_RS05970		NPCBM/NEW2 domain-containing protein	4368
CPF_RS05975		DUF4352 domain-containing protein	480
CPF_RS05980		dicarboxylate/amino acid:cation symporter	1164
CPF_RS05985		hypothetical protein	996
CPF_RS05990		FUSC family protein	1911
CPF_RS06005		histidinol-phosphatase	786
CPF_RS14980		hypothetical protein	141
CPF_RS14985		hypothetical protein	171
CPF_RS06025		potassium transporter Kup	1998
CPF_RS06030		ferritin	513
CPF_RS06035		AraC family transcriptional regulator	819
CPF_RS06050		Tim44 domain-containing protein	771
CPF_RS06065		PAS domain-containing sensor histidine kinase	1872
CPF_RS06070		PTS sugar transporter subunit IIC	1068
CPF_RS06075	sdaAB	L-serine ammonia-lyase, iron-sulfur-dependent, subunit beta	681
CPF_RS06080	sdaAA	L-serine ammonia-lyase, iron-sulfur-dependent, subunit alpha	879
CPF_RS06095		nitronate monooxygenase	1068
CPF_RS06110		M42 family metallopeptidase	1035
CPF_RS06125		glutamate--tRNA ligase	1659
CPF_RS06130		zinc-ribbon domain-containing protein	156
CPF_RS06135		DUF488 domain-containing protein	615
CPF_RS06140	aspD	aspartate 4-decarboxylase	1623
CPF_RS06145		hypothetical protein	1023
CPF_RS06170		EAL domain-containing protein	1524
CPF_RS06180		hypothetical protein	261
CPF_RS06200		PHP domain-containing protein	843
CPF_RS06205		aminodeoxychorismate/anthranilate synthase component II	591
CPF_RS06210	pabB	aminodeoxychorismate synthase component I	1347
CPF_RS06215		aminotransferase class IV	771
CPF_RS06230	folP	dihydropteroate synthase	810
CPF_RS06235	folK	2-amino-4-hydroxy-6- hydroxymethyldihydropteridine diphosphokinase	822
CPF_RS06240		DUF4883 family protein	471
CPF_RS06250		pyruvate kinase	1083
CPF_RS06260		ABC transporter substrate-binding protein	1452
CPF_RS06265		DUF190 domain-containing protein	342
CPF_RS06270	crcB	fluoride efflux transporter CrcB	387
CPF_RS06275		ABC transporter substrate-binding protein	1449
CPF_RS06300		bifunctional adenosylcobinamide kinase/adenosylcobinamide-phosphate guanylyltransferase	561
CPF_RS06330		ABC transporter substrate-binding protein	918
CPF_RS06355		discoidin domain-containing protein	5898
CPF_RS06360		thioredoxin family protein	450
CPF_RS06365		hypothetical protein	438
CPF_RS06375		5'-methylthioadenosine/adenosylhomocysteine nucleosidase	801
CPF_RS14990		hypothetical protein	144
CPF_RS06380		class I SAM-dependent methyltransferase	1185
CPF_RS06400		endonuclease/exonuclease/phosphatase family protein	789
CPF_RS06410		tetratricopeptide repeat protein	1422
CPF_RS06415		NAD(+) synthase	1908
CPF_RS06430		alanine racemase	1053
CPF_RS06435		RnfABCDGE type electron transport complex subunit G	1035
CPF_RS06440		electron transport complex subunit E	669
CPF_RS06445	rsxA	electron transport complex subunit RsxA	576
CPF_RS06450		RnfABCDGE type electron transport complex subunit B	822
CPF_RS06495		acetyl-CoA carboxylase biotin carboxylase subunit	1353
CPF_RS06500		acetyl-CoA carboxylase carboxyltransferase subunit beta	879
CPF_RS06510		PadR family transcriptional regulator	390
CPF_RS06515		hypothetical protein	213
CPF_RS06520		TIM barrel protein	819
CPF_RS06525		rRNA pseudouridine synthase	711
CPF_RS06560		hypothetical protein	573
CPF_RS06565		hypothetical protein	465
CPF_RS06570		helix-turn-helix domain-containing protein	471
CPF_RS06575		hypothetical protein	393
CPF_RS06580		linear amide C-N hydrolase	981
CPF_RS06585	miaB	tRNA (N6-isopentenyl adenosine(37)-C2)-methylthiotransferase MiaB	1344
CPF_RS06595		hypothetical protein	795
CPF_RS06600		hypothetical protein	510
CPF_RS06605		hypothetical protein	588
CPF_RS06610		hypothetical protein	336
CPF_RS06625	mutS	DNA mismatch repair protein MutS	2733
CPF_RS06630	mutL	DNA mismatch repair endonuclease MutL	2025
CPF_RS06655	lexA	transcriptional repressor LexA	606
CPF_RS06660		hypothetical protein	393
CPF_RS06665		tyrosine recombinase XerC	945
CPF_RS06675		threonine ammonia-lyase	1200
CPF_RS06680		amino acid permease	1470
CPF_RS06685		dicarboxylate/amino acid:cation symporter	1221
CPF_RS06690		hypothetical protein	333
CPF_RS06695		membrane protein	645
CPF_RS06800		VWA domain-containing protein	189
CPF_RS06805		hypothetical protein	198
CPF_RS06810		DUF2156 domain-containing protein	903
CPF_RS06815		VanW family protein	1263
CPF_RS06820		membrane protein	777
CPF_RS06825		hypothetical protein	411
CPF_RS06840		HAMP domain-containing histidine kinase	1437
CPF_RS06845		response regulator transcription factor	678
CPF_RS06865		ATP-dependent DNA helicase	2346
CPF_RS06875		aminoglycoside phosphotransferase family protein	1107
CPF_RS06880		nucleotidyltransferase	912
CPF_RS06885		calcium-transporting P-type ATPase, PMR1-type	2607
CPF_RS06935		acyl-CoA thioesterase	411
CPF_RS06940		ABC transporter ATP-binding protein	756
CPF_RS06945		iron ABC transporter permease	1008
CPF_RS06950		ABC transporter substrate-binding protein	999
CPF_RS07005		hypothetical protein	1233
CPF_RS07015		SH3 domain-containing protein	3150
CPF_RS07030		beta-N-acetylglucosaminidase domain-containing protein	3006
CPF_RS14885		hypothetical protein	153
CPF_RS07035		hypothetical protein	978
CPF_RS07060		YdcF family protein	774
CPF_RS07065		cold-shock protein	210
CPF_RS07070		heavy-metal-associated domain-containing protein	207
CPF_RS07075		L,D-transpeptidase	471
CPF_RS07085	mprF	bifunctional lysylphosphatidylglycerol flippase/synthetase MprF	2556
CPF_RS07090		UPF0104 family protein	939
CPF_RS07095		hypothetical protein	492
CPF_RS07100		hypothetical protein	1194
CPF_RS07120	gltA	NADPH-dependent glutamate synthase	1407
CPF_RS07125		sulfide/dihydroorotate dehydrogenase-like FAD/NAD-binding protein	900
CPF_RS07130		iron-containing alcohol dehydrogenase	1167
CPF_RS07135		ABC transporter substrate-binding protein	1452
CPF_RS07140		SH3 domain-containing protein	2844
CPF_RS07145		HNH endonuclease	915
CPF_RS07150		Ltp family lipoprotein	621
CPF_RS07155		hypothetical protein	660
CPF_RS07165		discoidin domain-containing protein	4767
CPF_RS07170		DUF4091 domain-containing protein	1764
CPF_RS07175		DUF4982 domain-containing protein	4068
CPF_RS07180		amidohydrolase	1335
CPF_RS07185		amidohydrolase family protein	1707
CPF_RS07190		ABC transporter substrate-binding protein	1047
CPF_RS07195		ABC transporter ATP-binding protein	1032
CPF_RS07200		ABC transporter permease	783
CPF_RS07205		ABC transporter permease	831
CPF_RS07210		hypothetical protein	1149
CPF_RS07220		MATE family efflux transporter	1371
CPF_RS07235		beta-N-acetylglucosaminidase domain-containing protein	3519
CPF_RS07240		NPCBM/NEW2 domain-containing protein	5064
CPF_RS07245		MFS transporter	1389
CPF_RS07260		FUSC family protein	1899
CPF_RS07265		MarR family transcriptional regulator	408
CPF_RS07280		ATP-binding protein	2838
CPF_RS07285		xanthine phosphoribosyltransferase	579
CPF_RS07305	rnr	ribonuclease R	2256
CPF_RS07310	secG	preprotein translocase subunit SecG	231
CPF_RS07315		tryptophan transporter	558
CPF_RS07365		ECF transporter S component	516
CPF_RS07390		VanW domain-containing protein	1563
CPF_RS07405		PAS domain-containing sensor histidine kinase	2466
CPF_RS07410		DMT family transporter	864
CPF_RS07415	nth	endonuclease III	630
CPF_RS07420		1-acyl-sn-glycerol-3-phosphate acyltransferase	705
CPF_RS07425	queG	tRNA epoxyqueuosine(34) reductase QueG	993
CPF_RS07440		CBS domain-containing protein	1272
CPF_RS07445		amino acid ABC transporter substrate-binding protein	789
CPF_RS07450		amino acid ABC transporter permease	642
CPF_RS07455		amino acid ABC transporter ATP-binding protein	693
CPF_RS07460		hypothetical protein	681
CPF_RS07465		YegS/Rv2252/BmrU family lipid kinase	882
CPF_RS07490	yhbH	sporulation protein YhbH	1179
CPF_RS07505	thiE	thiamine phosphate synthase	624
CPF_RS07525		substrate-binding domain-containing protein	1014
CPF_RS07530	mglB	galactose/glucose ABC transporter substrate-binding protein MglB	1065
CPF_RS07535	mglA	galactose/methyl galactoside ABC transporter ATP-binding protein MglA	1548
CPF_RS07540	mglC	galactose/methyl galactoside ABC transporter permease MglC	1029
CPF_RS07590		hypothetical protein	603
CPF_RS07595		C40 family peptidase	1662
CPF_RS07620		hypothetical protein	303
CPF_RS07630		cobalt ABC transporter permease	483
CPF_RS07635		hemolysin XhlA family protein	234
CPF_RS07640		hypothetical protein	186
CPF_RS07645		BppU family phage baseplate upper protein	2499
CPF_RS07650		MBL fold metallo-hydrolase	1881
CPF_RS07655		peptidoglycan DD-metalloendopeptidase family protein	3060
CPF_RS07660		phage tail family protein	762
CPF_RS07665		phage tail tape measure protein	3255
CPF_RS07670		hypothetical protein	330
CPF_RS07675		hypothetical protein	318
CPF_RS07680		tail protein	603
CPF_RS07685		hypothetical protein	348
CPF_RS07690		HK97 gp10 family phage protein	438
CPF_RS07695		phage head closure protein	330
CPF_RS07700		phage gp6-like head-tail connector protein	279
CPF_RS07705		phage major capsid protein	1185
CPF_RS07710		HK97 family phage prohead protease	606
CPF_RS07715		phage portal protein	1248
CPF_RS07720		terminase large subunit	1740
CPF_RS07725		phage terminase small subunit P27 family	504
CPF_RS14780		HNH endonuclease	417
CPF_RS07735		hypothetical protein	822
CPF_RS07740		site-specific integrase	549
CPF_RS07745		hypothetical protein	354
CPF_RS07750		hypothetical protein	186
CPF_RS14675		sigma-70 family RNA polymerase sigma factor	462
CPF_RS07760	ssb	single-stranded DNA-binding protein	390
CPF_RS14890		hypothetical protein	147
CPF_RS07765		DNA helicase	1284
CPF_RS07770		conserved phage C-terminal domain-containing protein	741
CPF_RS14895		hypothetical protein	159
CPF_RS07775		hypothetical protein	180
CPF_RS07780		hypothetical protein	231
CPF_RS07785		hypothetical protein	498
CPF_RS07790		helix-turn-helix transcriptional regulator	189
CPF_RS07795		helix-turn-helix transcriptional regulator	345
CPF_RS14850		hypothetical protein	1590
CPF_RS07805		DNA adenine methylase	855
CPF_RS07810		ImmA/IrrE family metallo-endopeptidase	498
CPF_RS07815		recombinase family protein	1509
CPF_RS07825		hypothetical protein	378
CPF_RS07840		discoidin domain-containing protein	4437
CPF_RS07855		YibE/F family protein	1149
CPF_RS07860		CehA/McbA family metallohydrolase	5133
CPF_RS07865		GNAT family N-acetyltransferase	504
CPF_RS07870		histidinol-phosphatase	780
CPF_RS07875		sodium-dependent transporter	1314
CPF_RS07880	thiT	energy-coupled thiamine transporter ThiT	696
CPF_RS07895		alkaline phosphatase family protein	1284
CPF_RS07935		hypothetical protein	327
CPF_RS07960		hypothetical protein	924
CPF_RS07965		hypothetical protein	570
CPF_RS07970		hypothetical protein	216
CPF_RS07975		hypothetical protein	483
CPF_RS08010		sugar phosphate isomerase/epimerase	789
CPF_RS08015		DEAD/DEAH box helicase	1587
CPF_RS08030		PEGA domain-containing protein	1275
CPF_RS08040		3'-5' exoribonuclease	909
CPF_RS08075	rsxC	electron transport complex subunit RsxC	1311
CPF_RS08080		RnfABCDGE type electron transport complex subunit D	981
CPF_RS08085		DUF1653 domain-containing protein	258
CPF_RS08125		HDIG domain-containing protein	657
CPF_RS08180		FAD-binding protein	1626
CPF_RS08205		NAD(P)-dependent oxidoreductase	663
CPF_RS08220	asrB	anaerobic sulfite reductase subunit B	792
CPF_RS08235		formate/nitrite transporter family protein	798
CPF_RS08245		GIY-YIG nuclease family protein	282
CPF_RS08290		hypothetical protein	336
CPF_RS08305		MATE family efflux transporter	1392
CPF_RS08320		PTS system mannose/fructose/sorbose family transporter subunit IID	828
CPF_RS08325		PTS sugar transporter subunit IIC	807
CPF_RS08330		PTS sugar transporter subunit IIB	498
CPF_RS08335		PTS sugar transporter subunit IIA	420
CPF_RS08365		hypothetical protein	591
CPF_RS08375		hemolysin III family protein	648
CPF_RS08380		LysR family transcriptional regulator	885
CPF_RS08405	sulP	sulfate permease	1656
CPF_RS08430		ABC transporter permease subunit	756
CPF_RS08450		sulfite exporter TauE/SafE family protein	777
CPF_RS08455		hypothetical protein	423
CPF_RS08460		DedA family protein	525
CPF_RS08475		ACT domain-containing protein	270
CPF_RS08480		PFL family protein	1353
CPF_RS08485		QueT transporter family protein	504
CPF_RS08490		MBL fold metallo-hydrolase	876
CPF_RS08495		sensor histidine kinase	1323
CPF_RS08500		response regulator transcription factor	711
CPF_RS08505		N-acetylmuramoyl-L-alanine amidase	1014
CPF_RS08510		thiamine-binding protein	288
CPF_RS08515		DUF348 domain-containing protein	1014
CPF_RS08535		exo-alpha-sialidase	1716
CPF_RS08560		sensor histidine kinase	3282
CPF_RS08600		branched-chain amino acid aminotransferase	1026
CPF_RS08605		hypothetical protein	414
CPF_RS08615		phytase	927
CPF_RS08620		ABC transporter ATP-binding protein	1770
CPF_RS08625		ABC transporter ATP-binding protein	1722
CPF_RS08630		hypothetical protein	759
CPF_RS08650		carbohydrate kinase	948
CPF_RS08665		PTS transporter subunit EIIC	1353
CPF_RS08675	asrC	sulfite reductase subunit C	1047
CPF_RS08680	asrB	anaerobic sulfite reductase subunit AsrB	792
CPF_RS08685	asrA	anaerobic sulfite reductase subunit AsrA	1032
CPF_RS08690		hypothetical protein	411
CPF_RS08695		ABC transporter permease	1185
CPF_RS08700		ABC transporter ATP-binding protein	699
CPF_RS08705		efflux RND transporter periplasmic adaptor subunit	1131
CPF_RS08710	bioD	dethiobiotin synthase	687
CPF_RS08715	bioB	biotin synthase BioB	960
CPF_RS08765		hypothetical protein	846
CPF_RS08810		hypothetical protein	462
CPF_RS08815		DUF5317 domain-containing protein	567
CPF_RS08820		VTT domain-containing protein	504
CPF_RS08830	dinB	DNA polymerase IV	1080
CPF_RS08835		peptidylprolyl isomerase	633
CPF_RS08840		DUF3785 family protein	405
CPF_RS08845		Cof-type HAD-IIB family hydrolase	831
CPF_RS08850		PspA/IM30 family protein	714
CPF_RS08855		hypothetical protein	702
CPF_RS08860		hypothetical protein	666
CPF_RS08865	gshAB	bifunctional glutamate--cysteine ligase GshA/glutathione synthetase GshB	2337
CPF_RS08870		patatin-like phospholipase family protein	918
CPF_RS08880		CoA-binding protein	369
CPF_RS08890		ABC transporter permease	1098
CPF_RS08915		ABC transporter ATP-binding protein	1707
CPF_RS08925		rhodanese-like domain-containing protein	453
CPF_RS08930		hypothetical protein	324
CPF_RS08935	pulA	type I pullulanase	3195
CPF_RS08940	glgB	1,4-alpha-glucan branching protein GlgB	1896
CPF_RS08945		hypothetical protein	708
CPF_RS08960		hypothetical protein	768
CPF_RS08970		thioredoxin family protein	324
CPF_RS08975		acetylxylan esterase	960
CPF_RS08980		MBL fold metallo-hydrolase	861
CPF_RS08985		CPBP family intramembrane metalloprotease	792
CPF_RS09020		MFS transporter	1701
CPF_RS09025		RelA/SpoT domain-containing protein	807
CPF_RS09070		M23 family metallopeptidase	1326
CPF_RS09105		cation transporter	807
CPF_RS09110		hypothetical protein	996
CPF_RS09120		FUSC family protein	1926
CPF_RS09140		ribose ABC transporter permease	936
CPF_RS09180		V-type ATP synthase subunit B	1383
CPF_RS09190		V-type ATP synthase subunit F	312
CPF_RS09215	ahaH	ATP synthase archaeal subunit H	327
CPF_RS09225		hypothetical protein	603
CPF_RS09240		hypothetical protein	801
CPF_RS09245		S1 RNA-binding domain-containing protein	843
CPF_RS09270		DUF378 domain-containing protein	204
CPF_RS09275		phosphoenolpyruvate carboxykinase	1746
CPF_RS09285		ribonuclease H-like domain-containing protein	684
CPF_RS09290		ferrous iron transport protein A	219
CPF_RS09295	feoB	ferrous iron transport protein B	1764
CPF_RS09365	pgsA	CDP-diacylglycerol--glycerol-3-phosphate 3-phosphatidyltransferase	591
CPF_RS09375		DNA translocase FtsK	2391
CPF_RS09435		YlxR family protein	267
CPF_RS09445	rimP	ribosome maturation factor RimP	465
CPF_RS09490		elongation factor Ts	912
CPF_RS09495	rpsB	30S ribosomal protein S2	702
CPF_RS09510	dprA	DNA-protecting protein DprA	1083
CPF_RS09535	rplS	50S ribosomal protein L19	348
CPF_RS09540	trmD	tRNA (guanosine(37)-N1)-methyltransferase TrmD	711
CPF_RS09545	rimM	16S rRNA processing protein RimM	498
CPF_RS09550		KH domain-containing protein	228
CPF_RS09555	rpsP	30S ribosomal protein S16	246
CPF_RS09560	ffh	signal recognition particle protein	1359
CPF_RS09565		putative DNA-binding protein	339
CPF_RS09570	ftsY	signal recognition particle-docking protein FtsY	915
CPF_RS09580		radical SAM protein	1074
CPF_RS09585		ribonuclease III	726
CPF_RS09630		ATPase	531
CPF_RS09680	pknB	Stk1 family PASTA domain-containing Ser/Thr kinase	2079
CPF_RS09725		DNA-directed RNA polymerase subunit omega	213
CPF_RS09735		DUF370 domain-containing protein	270
CPF_RS09815	ftsZ	cell division protein FtsZ	1146
CPF_RS09820		cell division protein FtsA	1239
CPF_RS09830	sigK	RNA polymerase sporulation sigma factor SigK	702
CPF_RS09900		PRC-barrel domain-containing protein	483
CPF_RS09915	nifS	cysteine desulfurase NifS	1197
CPF_RS09920		Rrf2 family transcriptional regulator	462
CPF_RS09930		GGDEF domain-containing protein	900
CPF_RS09980		hypothetical protein	429
CPF_RS09985		FAD-dependent oxidoreductase	1278
CPF_RS09990		sulfide/dihydroorotate dehydrogenase-like FAD/NAD-binding protein	981
CPF_RS09995		D-alanyl-D-alanine carboxypeptidase	876
CPF_RS10000		DUF2953 domain-containing protein	573
CPF_RS10005	ytfJ	sporulation protein YtfJ	420
CPF_RS10010		segregation/condensation protein B	588
CPF_RS10015		segregation/condensation protein A	747
CPF_RS10020		D-alanyl-D-alanine carboxypeptidase	1209
CPF_RS10050	spo0A	sporulation transcription factor Spo0A	831
CPF_RS10090		exodeoxyribonuclease VII small subunit	228
CPF_RS10165		hypothetical protein	348
CPF_RS10170		hypothetical protein	441
CPF_RS10175		hypothetical protein	612
CPF_RS10180		hypothetical protein	411
CPF_RS10185		hypothetical protein	297
CPF_RS10190		type II secretion system protein	513
CPF_RS10195		prepilin-type N-terminal cleavage/methylation domain-containing protein	429
CPF_RS10200		type II secretion system F family protein	1020
CPF_RS10235		RluA family pseudouridine synthase	921
CPF_RS10240		DivIVA domain-containing protein	627
CPF_RS10250	sepF	cell division protein SepF	450
CPF_RS10270		DUF881 domain-containing protein	717
CPF_RS10320	pdaA	delta-lactam-biosynthetic de-N-acetylase	798
CPF_RS10325		cyclodeaminase/cyclohydrolase family protein	636
CPF_RS10330		glycosyltransferase	1287
CPF_RS10350		50S ribosomal protein L25	612
CPF_RS10355		glycoside hydrolase N-terminal domain-containing protein	4440
CPF_RS10360		alpha-L-fucosidase	2799
CPF_RS10365		glycerophosphodiester phosphodiesterase	717
CPF_RS10395		histidinol phosphate phosphatase	789
CPF_RS10435	rpmI	50S ribosomal protein L35	198
CPF_RS10440		translation initiation factor IF-3	522
CPF_RS10445	ytxC	putative sporulation protein YtxC	879
CPF_RS10465		hypothetical protein	555
CPF_RS10470		hypothetical protein	378
CPF_RS10545	pdaB	polysaccharide deacetylase family sporulation protein PdaB	777
CPF_RS10560		LCP family protein	1422
CPF_RS10665		MBL fold metallo-hydrolase	621
CPF_RS10690	secF	protein translocase subunit SecF	870
CPF_RS10740		multifunctional 2',3'-cyclic-nucleotide 2'-phosphodiesterase/3'-nucleotidase/5'-nucleotidase	3546
CPF_RS10745		multifunctional 2',3'-cyclic-nucleotide 2'-phosphodiesterase/3'-nucleotidase/5'-nucleotidase	3648
CPF_RS10755		bacitracin resistance protein BacA	435
CPF_RS10800		PBP1A family penicillin-binding protein	2493
CPF_RS10805		alanine:cation symporter family protein	1401
CPF_RS10835		ABC transporter permease	801
CPF_RS10880		CidA/LrgA family protein	378
CPF_RS10910		HAMP domain-containing histidine kinase	2037
CPF_RS10915		sensor histidine kinase	1887
CPF_RS11035		CotS family spore coat protein	1080
CPF_RS11065		cytidine deaminase	399
CPF_RS11130		hypothetical protein	1179
CPF_RS11135		hypothetical protein	822
CPF_RS11140		ABC transporter ATP-binding protein	693
CPF_RS11145	dnaJ	molecular chaperone DnaJ	1164
CPF_RS11175	lepA	elongation factor 4	1803
CPF_RS11195	rpsT	30S ribosomal protein S20	264
CPF_RS11205		ComEC/Rec2 family competence protein	1656
CPF_RS11265		HAD-IB family hydrolase	642
CPF_RS11275		glutamate decarboxylase	1395
CPF_RS11280		DUF2776 domain-containing protein	1056
CPF_RS11335	mnmH	tRNA 2-selenouridine(34) synthase MnmH	1071
CPF_RS11365		DUF4968 domain-containing protein	2241
CPF_RS11375		ABC transporter substrate-binding protein	1449
CPF_RS11415		MogA/MoaB family molybdenum cofactor biosynthesis protein	492
CPF_RS11460		DUF86 domain-containing protein	417
CPF_RS11465		hypothetical protein	822
CPF_RS11470		hypothetical protein	1257
CPF_RS11475		HAMP domain-containing histidine kinase	1449
CPF_RS11480		response regulator transcription factor	699
CPF_RS11505		Gx transporter family protein	516
CPF_RS11510		NusG domain II-containing protein	375
CPF_RS11515		FAD:protein FMN transferase	1032
CPF_RS11520		DUF1533 domain-containing protein	3246
CPF_RS11525		hypothetical protein	1047
CPF_RS11540		S8 family peptidase	1755
CPF_RS11550	rlmD	23S rRNA (uracil(1939)-C(5))-methyltransferase RlmD	1356
CPF_RS11575		ComEA family DNA-binding protein	765
CPF_RS11615	rpmA	50S ribosomal protein L27	303
CPF_RS11620		ribosomal-processing cysteine protease Prp	372
CPF_RS11635		DUF2344 domain-containing protein	702
CPF_RS11770		AAA family ATPase	2769
CPF_RS11775		DNA repair exonuclease	1140
CPF_RS11785		5'-nucleotidase C-terminal domain-containing protein	2175
CPF_RS11805	tsaE	tRNA (adenosine(37)-N6)-threonylcarbamoyltransferase complex ATPase subunit type 1 TsaE	465
CPF_RS11845	raiA	ribosome-associated translation inhibitor RaiA	540
CPF_RS11850		ComF family protein	660
CPF_RS11910		hypothetical protein	663
CPF_RS12050	rho	transcription termination factor Rho	1461
CPF_RS12085		cyanophycinase	828
CPF_RS12135		Gx transporter family protein	531
CPF_RS12140		NusG domain II-containing protein	372
CPF_RS12145		FMN-binding protein	444
CPF_RS12150		FAD:protein FMN transferase	1029
CPF_RS12160		PTS sugar transporter subunit IIB	330
CPF_RS12165		trypsin-like peptidase domain-containing protein	1380
CPF_RS12170		alpha/beta fold hydrolase	1020
CPF_RS12250		chromate transporter	552
CPF_RS12255		YjgB family protein	714
CPF_RS12370		metallophosphoesterase	471
CPF_RS12375		XTP/dITP diphosphatase	615
CPF_RS12390		peptide-binding protein	1521
CPF_RS12415		hypothetical protein	789
CPF_RS12420		hypothetical protein	549
CPF_RS12425		LPXTG cell wall anchor domain-containing protein	672
CPF_RS12435		triple tyrosine motif-containing protein	2061
CPF_RS12480		MFS transporter	1293
CPF_RS12495		hypothetical protein	2622
CPF_RS12500		prepilin-type N-terminal cleavage/methylation domain-containing protein	561
CPF_RS12505		type II secretion system protein	2109
CPF_RS12510		type II secretion system protein	1002
CPF_RS12520		PilN domain-containing protein	567
CPF_RS12540		prepilin-type N-terminal cleavage/methylation domain-containing protein	519
CPF_RS12560		type II secretion system protein	423
CPF_RS12585		DNA-3-methyladenine glycosylase 2 family protein	939
CPF_RS12595		signal peptidase I	501
CPF_RS12645		GntR family transcriptional regulator	621
CPF_RS12665		helix-turn-helix transcriptional regulator	369
CPF_RS12670		hypothetical protein	783
CPF_RS12675		M48 family metallopeptidase	717
CPF_RS12680		HsdR family type I site-specific deoxyribonuclease	3186
CPF_RS12685		DUF3800 domain-containing protein	1089
CPF_RS14690		restriction endonuclease subunit S	1254
CPF_RS12695		type I restriction-modification system subunit M	1518
CPF_RS12700		hypothetical protein	1074
CPF_RS12705		helix-turn-helix transcriptional regulator	384
CPF_RS12710		recombinase family protein	1785
CPF_RS12715		recombinase family protein	1698
CPF_RS14905		hypothetical protein	174
CPF_RS12720		recombinase family protein	1605
CPF_RS12725		site-2 protease family protein	789
CPF_RS12765		class D sortase	678
CPF_RS12815		SGNH/GDSL hydrolase family protein	1410
CPF_RS12910		glycogen debranching enzyme N-terminal domain-containing protein	2019
CPF_RS12920	malQ	4-alpha-glucanotransferase	1494
CPF_RS12985		TIGR00159 family protein	858
CPF_RS13000		NAD(P)/FAD-dependent oxidoreductase	861
CPF_RS13050		response regulator transcription factor	699
CPF_RS13065		Na/Pi cotransporter family protein	1614
CPF_RS13070	rpsI	30S ribosomal protein S9	393
CPF_RS13075	rplM	50S ribosomal protein L13	435
CPF_RS13080	truA	tRNA pseudouridine(38-40) synthase TruA	735
CPF_RS13095		energy-coupling factor transporter ATPase	846
CPF_RS13250	rplC	50S ribosomal protein L3	630
CPF_RS13255	rpsJ	30S ribosomal protein S10	309
CPF_RS13275		30S ribosomal protein S12	381
CPF_RS13295	rplL	50S ribosomal protein L7/L12	366
CPF_RS13300		50S ribosomal protein L10	501
CPF_RS13305	rplA	50S ribosomal protein L1	690
CPF_RS13310	rplK	50S ribosomal protein L11	426
CPF_RS13315	nusG	transcription termination/antitermination protein NusG	522
CPF_RS13320	secE	preprotein translocase subunit SecE	225
CPF_RS13325	rpmG	50S ribosomal protein L33	150
CPF_RS13340	sigH	RNA polymerase sporulation sigma factor SigH	648
CPF_RS13440		hypothetical protein	528
CPF_RS13455		ligase	1683
CPF_RS13580		M20/M25/M40 family metallo-hydrolase	1119
CPF_RS13675		RNA-binding protein S1	405
CPF_RS13680		septum formation initiator family protein	321
CPF_RS13685	yabQ	spore cortex biosynthesis protein YabQ	375
CPF_RS13690	yabP	sporulation protein YabP	300
CPF_RS13695		RNA-binding S4 domain-containing protein	261
CPF_RS13700		HU family DNA-binding protein	276
CPF_RS13720		peptidylprolyl isomerase	1029
CPF_RS13735		PDZ domain-containing protein	1158
CPF_RS13775		LacI family DNA-binding transcriptional regulator	1020
CPF_RS13785		NupC/NupG family nucleoside CNT transporter	1227
CPF_RS13800		hypothetical protein	1215
CPF_RS13830		MATE family efflux transporter	1392
CPF_RS13875		prolipoprotein diacylglyceryl transferase	771
CPF_RS13885		hypothetical protein	1623
CPF_RS13935		FUSC family protein	510
CPF_RS13940		Na+/H+ antiporter NhaC family protein	1716
CPF_RS13945		AarF/ABC1/UbiB kinase family protein	1614
CPF_RS14030	thiT	energy-coupled thiamine transporter ThiT	606
CPF_RS14035	tenA	thiaminase II	666
CPF_RS14055		FAD-dependent oxidoreductase	1254
CPF_RS14080		hypothetical protein	444
CPF_RS14090		TIGR01212 family radical SAM protein	936
CPF_RS14110		S8 family peptidase	1749
CPF_RS14120		S8 family peptidase	1737
CPF_RS14205		SDR family oxidoreductase	879
CPF_RS14220		hypothetical protein	228
CPF_RS14230		YjiH family protein	1350
CPF_RS14270		hypothetical protein	807
CPF_RS14280		potassium/proton antiporter	1434
CPF_RS14290		DUF2871 domain-containing protein	399
CPF_RS14295		LPXTG cell wall anchor domain-containing protein	2241
CPF_RS15050		hypothetical protein	147
CPF_RS14300		SDR family oxidoreductase	891
CPF_RS14495		preprotein translocase subunit YajC	264
CPF_RS14500		PTS sugar transporter subunit IIA	405
CPF_RS14505		PTS system mannose/fructose/sorbose family transporter subunit IID	807
CPF_RS14510		PTS sugar transporter subunit IIC	792
CPF_RS14515		PTS sugar transporter subunit IIB	489
CPF_RS14545		YybS family protein	996
CPF_RS14560	ssb	single-stranded DNA-binding protein	453
CPF_RS14645	yidD	membrane protein insertion efficiency factor YidD	210
CPF_RS00140	addA	helicase-exonuclease AddAB subunit AddA	3816
CPF_RS00340		MFS transporter	1167
CPF_RS00560		GTP-binding protein	1323
CPF_RS00580		DUF1002 domain-containing protein	1566
CPF_RS00765		class C sortase	822
CPF_RS00850	mscL	large conductance mechanosensitive channel protein MscL	459
CPF_RS00960		hypothetical protein	198
CPF_RS01835		TetR/AcrR family transcriptional regulator	579
CPF_RS01925		L-aspartate oxidase	1320
CPF_RS02050		FAD-binding oxidoreductase	1347
CPF_RS02125		endonuclease/exonuclease/phosphatase family protein	792
CPF_RS02130		glycerophosphodiester phosphodiesterase	738
CPF_RS02185		GNAT family N-acetyltransferase	489
CPF_RS02270		VOC family protein	393
CPF_RS02440	galU	UTP--glucose-1-phosphate uridylyltransferase GalU	945
CPF_RS02460		alpha-galactosidase	2205
CPF_RS02625		hypothetical protein	231
CPF_RS02905	hflB	ATP-dependent metallopeptidase FtsH/Yme1/Tma family protein	2154
CPF_RS03260		tetratricopeptide repeat protein	801
CPF_RS03455	aroQ	type II 3-dehydroquinate dehydratase	435
CPF_RS03740		PucR family transcriptional regulator	1200
CPF_RS03755		noncanonical pyrimidine nucleotidase, YjjG family	693
CPF_RS03795		AraC family transcriptional regulator	840
CPF_RS03800		beta-galactosidase	3039
CPF_RS04270		aminopeptidase P family protein	1776
CPF_RS04355		hypothetical protein	420
CPF_RS04360		DedA family protein	627
CPF_RS06000		methyltransferase	621
CPF_RS06120		hypothetical protein	1677
CPF_RS06650		hypothetical protein	906
CPF_RS06830	yjeM	glutamate/gamma-aminobutyrate family transporter YjeM	1497
CPF_RS06850		2-hydroxyacyl-CoA dehydratase	1263
CPF_RS06855		2-hydroxyglutaryl-CoA dehydratase	2928
CPF_RS07080		Gfo/Idh/MocA family oxidoreductase	972
CPF_RS07230		oligopeptide transporter, OPT family	1917
CPF_RS07250		GntR family transcriptional regulator	750
CPF_RS07270		peptidase S41	1098
CPF_RS07395		glycoside hydrolase family 25 protein	966
CPF_RS07900		hypothetical protein	336
CPF_RS08020		hypothetical protein	264
CPF_RS08170		RelA/SpoT family protein	1542
CPF_RS08420		MATE family efflux transporter	1329
CPF_RS08725		DUF1002 domain-containing protein	1086
CPF_RS08790	crtI	phytoene desaturase	1500
CPF_RS08905		alpha/beta hydrolase	822
CPF_RS08990		DUF3783 domain-containing protein	429
CPF_RS09010	thiF	sulfur carrier protein ThiS adenylyltransferase ThiF	804
CPF_RS09040		alpha/beta hydrolase	648
CPF_RS09050		polysaccharide deacetylase	975
CPF_RS09910	nifU	Fe-S cluster assembly scaffold protein NifU	429
CPF_RS10495	hslO	Hsp33 family molecular chaperone HslO	960
CPF_RS10555		AI-2E family transporter	1107
CPF_RS10750		tyrosine-protein phosphatase	999
CPF_RS10780		hypothetical protein	474
CPF_RS11545		S8 family peptidase	1611
CPF_RS11580		D-alanyl-D-alanine carboxypeptidase	1335
CPF_RS11585		RluA family pseudouridine synthase	897
CPF_RS11990		ATP synthase subunit I	357
CPF_RS12105		CotS family spore coat protein	1005
CPF_RS12110		glycosyltransferase family 4 protein	1128
CPF_RS12155	eutH	ethanolamine utilization protein EutH	1125
CPF_RS12200		LTA synthase family protein	1890
CPF_RS12475		peptide ABC transporter	1743
CPF_RS12575		TIGR01906 family membrane protein	651
CPF_RS12870		ferritin-like domain-containing protein	525
CPF_RS13040		arsenate reductase family protein	357
CPF_RS13595	lysS	lysine--tRNA ligase	1506
CPF_RS14100		GerAB/ArcD/ProY family transporter	1059
CPF_RS14115		S8 family serine peptidase	1698
CPF_RS14430		hypothetical protein	570
CPF_RS14435		NAD(P)/FAD-dependent oxidoreductase	1248

## Sheet: Table S1d
Table S1d: Pairwise cgMLST allelic differences between the genomes of 52 C. perfringens strains from 13 foodborne outbreaks in the USA
					NY-1	NY-1	NY-1	NY-1	NY-1	NY-2	NY-2	NY-2	NY-3	NY-3	NY-3	NY-4	NY-4	NY-5	NY-5	NY-6	NY-6	NY-6	NY-7	NY-7	NY-7	NY-7	NY-9	NY-9	NY-9	NY-9	NY-9	NY-9	NY-9	NY-9	NY-9	NY-9	NY-10	NY-10	NY-10	NY-10	NY-10	NY-11	NY-11	NY-12	NY-12	NY-12	NY-13	NY-13	NY-13
Outbreak	Source	Year	Accession	Sample name	NY87439332	NY87437283	NY82544306	NY87439973	NY82544264	NY82539716	NY83890009	NY83889968	NY82540322	NY83901777	NY83899388	NY82539841	NY82540082	NY82540577	NY82540655	NY108494244	NY108483647	NY108483588	NY82540943	NY83906252	NY83906307	NY83906155	NY82581450	NY84139376	NY84139829	NY82541376	NY84141319	NY84141151	NY84140474	NY84139156	NY84139278	NY84139692	NY101030589	NY101030933	NY101030996	NY101030881	NY101028250	NY100891064	NY100891340	NY108483519	NY108483572	NY108483066	NY112800123	NY112800105	NY112800160
NY-1	Food: steamship prime rib	2016	SRR7271012	NY87439332	0	2	1068	1171	1170	1369	1367	1373	1146	1077	1160	1245	1247	1369	1370	1372	1372	1372	96	97	97	98	1328	1331	1335	1354	1356	1359	1359	1358	1358	1302	1363	1366	1366	1366	1366	1290	1301	1289	1281	1299	1000	1258	1347
NY-1	Human: Human stool	2016	SRR7521595	NY87437283	2	0	1068	1172	1171	1371	1369	1375	1147	1079	1162	1247	1248	1371	1372	1374	1374	1374	96	96	95	96	1330	1333	1337	1356	1358	1361	1361	1360	1360	1303	1365	1368	1368	1368	1368	1292	1303	1291	1283	1301	1000	1260	1349
NY-1	Food: steamship prime rib	2016	SRR6443790	NY82544306	1068	1068	0	7	7	1264	1256	1265	1082	1064	1091	1134	1133	1266	1268	1262	1262	1262	1057	1061	1063	1063	1227	1226	1229	1244	1246	1247	1247	1246	1246	1204	1258	1260	1260	1260	1260	1204	1210	1187	1166	1186	1058	1134	1246
NY-1	Food: steamship prime rib	2016	SRR7270982	NY87439973	1171	1172	7	0	3	1375	1369	1380	1178	1161	1195	1224	1225	1377	1379	1376	1376	1376	1156	1158	1165	1165	1327	1330	1334	1356	1359	1361	1361	1360	1360	1311	1368	1371	1371	1371	1371	1306	1318	1290	1274	1295	1152	1231	1359
NY-1	Food: steamship prime rib	2016	SRR8877817	NY82544264	1170	1171	7	3	0	1374	1368	1379	1177	1160	1194	1223	1224	1376	1379	1375	1375	1375	1156	1157	1163	1163	1325	1329	1332	1356	1358	1360	1360	1359	1359	1310	1367	1370	1370	1370	1370	1305	1317	1289	1273	1294	1151	1230	1358
NY-2	Food: Mexican Corn	2010	SRR6443833	NY82539716	1369	1371	1264	1375	1374	0	856	41	1364	1370	1378	1374	1375	296	298	382	383	383	1360	1366	1370	1370	1219	1221	1225	1244	1245	1248	1248	1247	1247	1382	828	831	831	831	831	1382	1392	1383	1377	1392	1374	1374	1388
NY-2	Human: Human stool	2010	SRR7065974	NY83890009	1367	1369	1256	1369	1368	856	0	870	1356	1376	1372	1369	1369	851	854	835	835	836	1358	1359	1368	1368	1215	1217	1222	1241	1244	1246	1246	1245	1245	1385	869	872	872	872	872	1382	1393	1383	1381	1391	1370	1370	1392
NY-2	Human: Human stool	2010	SRR7066604	NY83889968	1373	1375	1265	1380	1379	41	870	0	1367	1377	1384	1378	1379	320	322	410	411	411	1364	1367	1375	1375	1218	1220	1224	1243	1244	1247	1247	1246	1246	1387	842	845	845	845	845	1385	1397	1388	1382	1397	1379	1379	1393
NY-3	Food: Roasted beef	2010	SRR6443834	NY82540322	1146	1147	1082	1178	1177	1364	1356	1367	0	1097	3	1242	1241	1364	1367	1365	1365	1365	1137	1137	1143	1143	1312	1314	1318	1342	1343	1345	1345	1344	1344	1292	1354	1357	1357	1357	1357	1273	1282	1279	1267	1303	1086	1247	1342
NY-3	Human: Human stool	2010	SRR7066505	NY83901777	1077	1079	1064	1161	1160	1370	1376	1377	1097	0	1111	1247	1248	1373	1374	1374	1374	1374	1066	1068	1075	1075	1325	1328	1333	1354	1356	1359	1359	1358	1358	1303	1372	1375	1375	1375	1375	1294	1305	1293	1272	1291	1116	1253	1361
NY-3	Human: Human stool	2010	SRR7066549	NY83899388	1160	1162	1091	1195	1194	1378	1372	1384	3	1111	0	1254	1254	1381	1383	1382	1382	1382	1148	1151	1158	1158	1328	1331	1335	1357	1359	1362	1362	1361	1361	1308	1371	1374	1374	1374	1374	1287	1298	1295	1284	1318	1100	1261	1358
NY-4	Food: Pulled Pork	2010	SRR6445099	NY82539841	1245	1247	1134	1224	1223	1374	1369	1378	1242	1247	1254	0	6	1377	1380	1378	1378	1378	1232	1234	1241	1241	1344	1346	1351	1373	1375	1377	1377	1376	1376	1266	1367	1370	1370	1370	1370	1259	1267	1228	1197	1279	1231	112	1358
NY-4	Food: Chicken	2010	SRR6445041	NY82540082	1247	1248	1133	1225	1224	1375	1369	1379	1241	1248	1254	6	0	1377	1380	1379	1379	1379	1233	1235	1242	1242	1343	1346	1351	1374	1375	1378	1378	1377	1377	1267	1368	1371	1371	1371	1371	1258	1267	1229	1197	1280	1232	114	1358
NY-5	Food: Corn I (Cup)	2010	SRR6445047	NY82540577	1369	1371	1266	1377	1376	296	851	320	1364	1373	1381	1377	1377	0	2	412	412	413	1361	1363	1370	1370	1220	1223	1228	1246	1247	1250	1250	1249	1249	1383	848	851	851	851	851	1381	1392	1384	1379	1391	1373	1377	1389
NY-5	Food: Corn II (Tray)	2010	SRR6445098	NY82540655	1370	1372	1268	1379	1379	298	854	322	1367	1374	1383	1380	1380	2	0	413	413	414	1362	1365	1371	1371	1222	1226	1230	1249	1249	1252	1252	1251	1251	1385	848	851	851	851	851	1383	1394	1386	1381	1393	1375	1379	1391
NY-6	Human: Human stool	2019	SRR10154211	NY108494244	1372	1374	1262	1376	1375	382	835	410	1365	1374	1382	1378	1379	412	413	0	1	1	1362	1365	1373	1373	1213	1216	1221	1241	1242	1245	1245	1244	1244	1385	795	798	798	798	798	1382	1394	1386	1383	1395	1379	1379	1392
NY-6	Human: Human stool	2019	SRR10154213	NY108483647	1372	1374	1262	1376	1375	383	835	411	1365	1374	1382	1378	1379	412	413	1	0	2	1362	1365	1373	1373	1213	1216	1221	1241	1242	1245	1245	1244	1244	1385	795	798	798	798	798	1382	1394	1386	1383	1395	1379	1379	1392
NY-6	Human: Human stool	2019	SRR10154214	NY108483588	1372	1374	1262	1376	1375	383	836	411	1365	1374	1382	1378	1379	413	414	1	2	0	1362	1365	1373	1373	1213	1216	1221	1241	1242	1245	1245	1244	1244	1385	795	798	798	798	798	1382	1394	1386	1383	1395	1379	1379	1392
NY-7	Food: Prime rib	2011	SRR6445049	NY82540943	96	96	1057	1156	1156	1360	1358	1364	1137	1066	1148	1232	1233	1361	1362	1362	1362	1362	0	2	1	2	1320	1323	1326	1347	1347	1350	1350	1349	1349	1291	1355	1358	1358	1358	1358	1282	1293	1279	1270	1289	984	1246	1340
NY-7	Human: Human stool	2011	SRR7066524	NY83906252	97	96	1061	1158	1157	1366	1359	1367	1137	1068	1151	1234	1235	1363	1365	1365	1365	1365	2	0	1	2	1323	1326	1329	1349	1350	1353	1353	1352	1352	1293	1357	1360	1360	1360	1360	1284	1294	1280	1272	1291	985	1247	1342
NY-7	Human: Human stool	2011	SRR7066509	NY83906307	97	95	1063	1165	1163	1370	1368	1375	1143	1075	1158	1241	1242	1370	1371	1373	1373	1373	1	1	0	1	1329	1332	1336	1356	1358	1361	1361	1360	1360	1301	1365	1368	1368	1368	1368	1292	1303	1288	1281	1300	992	1256	1351
NY-7	Human: Human stool	2011	SRR7066580	NY83906155	98	96	1063	1165	1163	1370	1368	1375	1143	1075	1158	1241	1242	1370	1371	1373	1373	1373	2	2	1	0	1329	1332	1336	1356	1358	1361	1361	1360	1360	1301	1365	1368	1368	1368	1368	1292	1303	1288	1281	1300	992	1256	1351
NY-9	Food: Gravy	2016	SRR8877819	NY82581450	1328	1330	1227	1327	1325	1219	1215	1218	1312	1325	1328	1344	1343	1220	1222	1213	1213	1213	1320	1323	1329	1329	0	4	4	3	4	2	3	2	3	1347	1225	1227	1227	1227	1227	1343	1354	1346	1337	1347	1331	1341	1351
NY-9	Human: Human stool	2016	SRR7066526	NY84139376	1331	1333	1226	1330	1329	1221	1217	1220	1314	1328	1331	1346	1346	1223	1226	1216	1216	1216	1323	1326	1332	1332	4	0	4	3	4	2	3	2	3	1349	1227	1230	1230	1230	1230	1345	1357	1349	1340	1350	1334	1344	1354
NY-9	Human: Human stool	2016	SRR6985971	NY84139829	1335	1337	1229	1334	1332	1225	1222	1224	1318	1333	1335	1351	1351	1228	1230	1221	1221	1221	1326	1329	1336	1336	4	4	0	3	4	2	3	2	3	1353	1232	1235	1235	1235	1235	1349	1361	1353	1345	1354	1339	1349	1358
NY-9	Food: Mashed Potatoes	2016	SRR8877856	NY82541376	1354	1356	1244	1356	1356	1244	1241	1243	1342	1354	1357	1373	1374	1246	1249	1241	1241	1241	1347	1349	1356	1356	3	3	3	0	3	1	2	1	2	1375	1251	1254	1254	1254	1254	1373	1384	1376	1367	1377	1355	1371	1381
NY-9	Human: Human stool	2016	SRR6930187	NY84141319	1356	1358	1246	1359	1358	1245	1244	1244	1343	1356	1359	1375	1375	1247	1249	1242	1242	1242	1347	1350	1358	1358	4	4	4	3	0	2	3	2	3	1377	1253	1256	1256	1256	1256	1375	1386	1378	1369	1379	1357	1373	1384
NY-9	Human: Human stool	2016	SRR6930169	NY84141151	1359	1361	1247	1361	1360	1248	1246	1247	1345	1359	1362	1377	1378	1250	1252	1245	1245	1245	1350	1353	1361	1361	2	2	2	1	2	0	1	0	1	1380	1256	1259	1259	1259	1259	1377	1389	1381	1372	1382	1360	1376	1386
NY-9	Human: Human stool	2016	SRR6985953	NY84140474	1359	1361	1247	1361	1360	1248	1246	1247	1345	1359	1362	1377	1378	1250	1252	1245	1245	1245	1350	1353	1361	1361	3	3	3	2	3	1	0	1	2	1380	1256	1259	1259	1259	1259	1377	1389	1381	1372	1382	1360	1376	1386
NY-9	Human: Human stool	2016	SRR7066496	NY84139156	1358	1360	1246	1360	1359	1247	1245	1246	1344	1358	1361	1376	1377	1249	1251	1244	1244	1244	1349	1352	1360	1360	2	2	2	1	2	0	1	0	1	1379	1255	1258	1258	1258	1258	1376	1388	1380	1371	1381	1359	1375	1385
NY-9	Human: Human stool	2016	SRR7066607	NY84139278	1358	1360	1246	1360	1359	1247	1245	1246	1344	1358	1361	1376	1377	1249	1251	1244	1244	1244	1349	1352	1360	1360	3	3	3	2	3	1	2	1	0	1379	1255	1258	1258	1258	1258	1376	1388	1380	1371	1381	1359	1375	1385
NY-9	Human: Human stool	2016	SRR6986379	NY84139692	1302	1303	1204	1311	1310	1382	1385	1387	1292	1303	1308	1266	1267	1383	1385	1385	1385	1385	1291	1293	1301	1301	1347	1349	1353	1375	1377	1380	1380	1379	1379	0	1376	1379	1379	1379	1379	1262	1272	1267	1283	1320	1287	1268	1350
NY-10	Human: Human stool	2016	SRR8877825	NY101030589	1363	1365	1258	1368	1367	828	869	842	1354	1372	1371	1367	1368	848	848	795	795	795	1355	1357	1365	1365	1225	1227	1232	1251	1253	1256	1256	1255	1255	1376	0	0	0	0	0	1369	1381	1372	1370	1383	1365	1370	1384
NY-10	Food: corned beef	2016	SRR8877818	NY101030933	1366	1368	1260	1371	1370	831	872	845	1357	1375	1374	1370	1371	851	851	798	798	798	1358	1360	1368	1368	1227	1230	1235	1254	1256	1259	1259	1258	1258	1379	0	0	0	0	0	1372	1384	1375	1373	1386	1368	1373	1387
NY-10	Human: Human stool	2016	SRR8877820	NY101030996	1366	1368	1260	1371	1370	831	872	845	1357	1375	1374	1370	1371	851	851	798	798	798	1358	1360	1368	1368	1227	1230	1235	1254	1256	1259	1259	1258	1258	1379	0	0	0	0	0	1372	1384	1375	1373	1386	1368	1373	1387
NY-10	Food: Cabbage	2016	SRR8877821	NY101030881	1366	1368	1260	1371	1370	831	872	845	1357	1375	1374	1370	1371	851	851	798	798	798	1358	1360	1368	1368	1227	1230	1235	1254	1256	1259	1259	1258	1258	1379	0	0	0	0	0	1372	1384	1375	1373	1386	1368	1373	1387
NY-10	Food: potato	2016	SRR8877822	NY101028250	1366	1368	1260	1371	1370	831	872	845	1357	1375	1374	1370	1371	851	851	798	798	798	1358	1360	1368	1368	1227	1230	1235	1254	1256	1259	1259	1258	1258	1379	0	0	0	0	0	1372	1384	1375	1373	1386	1368	1373	1387
NY-11	Human: Human stool	2016	SRR8877827	NY100891064	1290	1292	1204	1306	1305	1382	1382	1385	1273	1294	1287	1259	1258	1381	1383	1382	1382	1382	1282	1284	1292	1292	1343	1345	1349	1373	1375	1377	1377	1376	1376	1262	1369	1372	1372	1372	1372	0	1	1267	1260	1321	1281	1258	1348
NY-11	Human: Human stool	2016	SRR8877863	NY100891340	1301	1303	1210	1318	1317	1392	1393	1397	1282	1305	1298	1267	1267	1392	1394	1394	1394	1394	1293	1294	1303	1303	1354	1357	1361	1384	1386	1389	1389	1388	1388	1272	1381	1384	1384	1384	1384	1	0	1278	1272	1332	1292	1268	1359
NY-12	Human: Human stool	2016	SRR10154217	NY108483519	1289	1291	1187	1290	1289	1383	1383	1388	1279	1293	1295	1228	1229	1384	1386	1386	1386	1386	1279	1280	1288	1288	1346	1349	1353	1376	1378	1381	1381	1380	1380	1267	1372	1375	1375	1375	1375	1267	1278	0	1200	1301	1281	1231	1355
NY-12	Human: Human stool	2016	SRR10154215	NY108483572	1281	1283	1166	1274	1273	1377	1381	1382	1267	1272	1284	1197	1197	1379	1381	1383	1383	1383	1270	1272	1281	1281	1337	1340	1345	1367	1369	1372	1372	1371	1371	1283	1370	1373	1373	1373	1373	1260	1272	1200	0	1307	1274	1186	1361
NY-12	Human: Human stool	2016	SRR10154216	NY108483066	1299	1301	1186	1295	1294	1392	1391	1397	1303	1291	1318	1279	1280	1391	1393	1395	1395	1395	1289	1291	1300	1300	1347	1350	1354	1377	1379	1382	1382	1381	1381	1320	1383	1386	1386	1386	1386	1321	1332	1301	1307	0	1280	1280	1361
NY-13	Human: Human stool	2016	SRR11016314	NY112800123	1000	1000	1058	1152	1151	1374	1370	1379	1086	1116	1100	1231	1232	1373	1375	1379	1379	1379	984	985	992	992	1331	1334	1339	1355	1357	1360	1360	1359	1359	1287	1365	1368	1368	1368	1368	1281	1292	1281	1274	1280	0	1230	1352
NY-13	Human: Human stool	2016	SRR11016315	NY112800105	1258	1260	1134	1231	1230	1374	1370	1379	1247	1253	1261	112	114	1377	1379	1379	1379	1379	1246	1247	1256	1256	1341	1344	1349	1371	1373	1376	1376	1375	1375	1268	1370	1373	1373	1373	1373	1258	1268	1231	1186	1280	1230	0	1359
NY-13	Human: Human stool	2016	SRR11016312	NY112800160	1347	1349	1246	1359	1358	1388	1392	1393	1342	1361	1358	1358	1358	1389	1391	1392	1392	1392	1340	1342	1351	1351	1351	1354	1358	1381	1384	1386	1386	1385	1385	1350	1384	1387	1387	1387	1387	1348	1359	1355	1361	1361	1352	1359	0
NY-13	Human: Human stool	2016	SRR11016310	NY112800184	1316	1317	1209	1319	1318	1387	1390	1392	1303	1325	1320	1299	1300	1389	1391	1391	1391	1391	1308	1309	1317	1317	1349	1352	1357	1379	1381	1384	1384	1383	1383	1302	1381	1384	1384	1384	1384	1282	1293	1305	1299	1322	1308	1298	1355
NY-13	Human: Human stool	2016	SRR11016311	NY112800172	1290	1292	1168	1276	1275	1379	1384	1384	1275	1277	1292	1212	1212	1381	1383	1386	1386	1386	1280	1282	1291	1291	1339	1342	1347	1369	1371	1374	1374	1373	1373	1289	1373	1376	1376	1376	1376	1267	1279	1212	397	1300	1269	1207	1362
NY-13	Human: Human stool	2016	SRR11016313	NY112800142	1272	1274	1146	1245	1244	1384	1381	1389	1263	1282	1279	1182	1184	1385	1387	1389	1389	1389	1263	1264	1273	1273	1342	1345	1350	1372	1374	1377	1377	1376	1376	1276	1375	1378	1378	1378	1378	1243	1254	1144	1121	1304	1254	1180	1360
NY-14	Human: Human stool	2016	SRR11249259	NY114387870	1360	1362	1256	1369	1368	811	814	824	1358	1370	1375	1374	1375	857	857	802	802	803	1351	1353	1361	1361	1215	1217	1221	1238	1240	1243	1243	1242	1242	1382	849	852	852	852	852	1381	1393	1381	1378	1389	1370	1376	1390
NY-14	Human: Human stool	2016	SRR11249260	NY114387742	1360	1362	1256	1369	1368	812	814	825	1358	1370	1375	1374	1375	858	858	803	803	804	1351	1353	1361	1361	1215	1217	1221	1238	1240	1243	1243	1242	1242	1382	849	852	852	852	852	1381	1393	1381	1378	1389	1370	1376	1390
NY-14	Human: Human stool	2016	SRR11249261	NY114387730	1360	1362	1256	1369	1368	811	814	824	1358	1370	1375	1374	1375	857	857	802	802	803	1351	1353	1361	1361	1215	1217	1221	1238	1240	1243	1243	1242	1242	1382	849	852	852	852	852	1381	1393	1381	1378	1389	1370	1376	1390
NY-14	Food: Beef stew	2016	SRR11249262	NY114383450	1360	1362	1256	1369	1368	811	814	824	1358	1370	1375	1374	1375	857	857	802	802	803	1351	1353	1361	1361	1215	1217	1221	1238	1240	1243	1243	1242	1242	1382	849	852	852	852	852	1381	1393	1381	1378	1389	1370	1376	1390
[truncated: 7 more columns]

## Sheet: Table S1e
Table S1e: Pairwise cgMLST allelic differences between the genomes of 71 C. perfringens strains from foodborne outbreaks in the UK
						FP-1	FP-1	FP-1	FP-1	FP-2	FP-2	FP-2	FP-2	FP-3	FP-3	FP-3	FP-3	FP-3	FP-4	FP-4	FP-4	FP-4	FP-4	FP-6	FP-6	FP-6	FP-7	FP-7	FP-7	FP-7	FP-7	FP-7	FP-7	FP-7	FP-7	FP-7	FP-7	FP-7	FP-7	FP-7	FP-7	FP-7	FP-8	FP-8	FP-8	FP-8	FP-9	FP-9	FP-9
						PH004	PH006	PH005	PH007	PH091	PH095	PH092	PH014	PH024	PH025	PH022	PH023	PH026	PH107	PH104	PH105	PH029	PH028	PH117	PH119	PH118	PH156	PH045	PH155	PH154	PH037	PH035	PH036	PH042	PH039	PH048	PH046	PH044	PH043	PH040	PH041	PH047	PH122	PH121	PH120	PH050	PH124	PH123	PH055
FP-1	Individual 1	UK:South East	2011	ERR3377407	PH004	0	3	3	3	1317	1339	1356	1377	1376	1376	1376	1376	1376	868	869	869	867	877	1366	1365	1370	1357	1366	1372	1374	1375	1376	1376	1376	1376	1376	1376	1376	1376	1376	1376	1376	1351	1359	1368	1369	1367	1367	1370
FP-1	Individual 3	UK:South East	2011	ERR3377408	PH006	3	0	0	0	1320	1343	1360	1381	1380	1380	1380	1380	1380	871	872	872	870	880	1370	1369	1374	1361	1370	1376	1378	1379	1380	1380	1380	1380	1380	1380	1380	1380	1380	1380	1380	1355	1363	1372	1373	1371	1371	1374
FP-1	Individual 2	UK:South East	2011	ERR3377409	PH005	3	0	0	0	1320	1343	1360	1381	1380	1380	1380	1380	1380	871	872	872	870	880	1370	1369	1374	1361	1370	1376	1378	1379	1380	1380	1380	1380	1380	1380	1380	1380	1380	1380	1380	1355	1363	1372	1373	1371	1371	1374
FP-1	Curry goat	UK:South East	2011	ERR3377406	PH007	3	0	0	0	1320	1343	1360	1381	1380	1380	1380	1380	1380	871	872	872	870	880	1370	1369	1374	1361	1370	1376	1378	1379	1380	1380	1380	1380	1380	1380	1380	1380	1380	1380	1380	1355	1363	1372	1373	1371	1371	1374
FP-2	Individual 1	UK:London	2013	ERR3377413	PH091	1317	1320	1320	1320	0	12	21	14	1198	1198	1198	1198	1198	1309	1311	1310	1308	1319	1192	1192	1195	1181	1186	113	113	113	114	113	115	115	114	116	114	113	113	115	114	1183	1189	1195	1196	1129	1128	1130
FP-2	Individual 5	UK:London	2013	ERR3377412	PH095	1339	1343	1343	1343	12	0	17	9	1213	1213	1213	1213	1213	1333	1332	1334	1331	1341	1210	1212	1214	1204	1210	111	108	109	110	109	111	111	110	112	110	109	109	111	110	1202	1209	1215	1217	1141	1142	1143
FP-2	Individual 2	UK:London	2013	ERR3377411	PH092	1356	1360	1360	1360	21	17	0	15	1231	1231	1231	1231	1231	1346	1348	1349	1348	1359	1225	1226	1228	1219	1226	117	116	116	117	116	118	118	117	119	116	116	116	118	117	1220	1228	1234	1236	1159	1160	1161
FP-2	Individual 2	UK:London	2013	ERR3377410	PH014	1377	1381	1381	1381	14	9	15	0	1251	1251	1251	1251	1251	1366	1367	1367	1368	1379	1243	1242	1247	1236	1244	112	109	109	110	109	111	111	110	112	110	109	109	111	110	1233	1241	1250	1252	1176	1176	1178
FP-3	Individual 3	UK:North east	2014	ERR3377414	PH024	1376	1380	1380	1380	1198	1213	1231	1251	0	2	1	0	0	1362	1363	1362	1363	1374	1154	1157	1159	883	887	1243	1245	1246	1247	1247	1247	1247	1247	1247	1247	1247	1247	1247	1247	1128	1135	1142	1145	1285	1286	1288
FP-3	Individual 4	UK:North east	2014	ERR3377415	PH025	1376	1380	1380	1380	1198	1213	1231	1251	2	0	3	2	2	1362	1363	1362	1363	1374	1154	1157	1159	883	887	1243	1245	1246	1247	1247	1247	1247	1247	1247	1247	1247	1247	1247	1247	1128	1135	1142	1145	1285	1286	1288
FP-3	Individual 1	UK:North east	2014	ERR3377417	PH022	1376	1380	1380	1380	1198	1213	1231	1251	1	3	0	1	1	1362	1363	1362	1363	1374	1154	1157	1159	883	887	1243	1245	1246	1247	1247	1247	1247	1247	1247	1247	1247	1247	1247	1247	1129	1136	1143	1146	1285	1286	1288
FP-3	Individual 2	UK:North east	2014	ERR3377416	PH023	1376	1380	1380	1380	1198	1213	1231	1251	0	2	1	0	0	1362	1363	1362	1363	1374	1154	1157	1159	883	887	1243	1245	1246	1247	1247	1247	1247	1247	1247	1247	1247	1247	1247	1247	1128	1135	1142	1145	1285	1286	1288
FP-3	Cooked sliced beef	UK:North east	2014	ERR3377418	PH026	1376	1380	1380	1380	1198	1213	1231	1251	0	2	1	0	0	1362	1363	1362	1363	1374	1154	1157	1159	883	887	1243	1245	1246	1247	1247	1247	1247	1247	1247	1247	1247	1247	1247	1247	1128	1135	1142	1145	1285	1286	1288
FP-4	Individual 6	UK:London	2014	ERR3377422	PH107	868	871	871	871	1309	1333	1346	1366	1362	1362	1362	1362	1362	0	2	2	3	10	1351	1350	1354	1346	1353	1363	1365	1365	1366	1366	1366	1366	1366	1366	1366	1366	1366	1366	1366	1344	1350	1359	1359	1358	1357	1360
FP-4	Individual 1	UK:London	2014	ERR3377421	PH104	869	872	872	872	1311	1332	1348	1367	1363	1363	1363	1363	1363	2	0	0	1	8	1353	1352	1354	1346	1354	1364	1365	1366	1367	1367	1367	1367	1367	1367	1367	1367	1367	1367	1367	1344	1350	1359	1360	1358	1358	1361
FP-4	Individual 3	UK:North East	2014	ERR3377423	PH105	869	872	872	872	1310	1334	1349	1367	1362	1362	1362	1362	1362	2	0	0	1	8	1353	1349	1354	1347	1354	1364	1366	1366	1367	1367	1367	1367	1367	1367	1367	1367	1367	1367	1367	1346	1350	1360	1360	1359	1357	1360
FP-4	Individual 5	UK:London	2014	ERR3377420	PH029	867	870	870	870	1308	1331	1348	1368	1363	1363	1363	1363	1363	3	1	1	0	9	1352	1350	1355	1346	1355	1365	1366	1367	1368	1368	1368	1368	1368	1368	1368	1368	1368	1368	1368	1344	1352	1361	1362	1359	1359	1362
FP-4	Individual 4	UK:London	2014	ERR3377419	PH028	877	880	880	880	1319	1341	1359	1379	1374	1374	1374	1374	1374	10	8	8	9	0	1363	1361	1366	1357	1366	1376	1377	1378	1379	1379	1379	1379	1379	1379	1379	1379	1379	1379	1379	1354	1362	1371	1372	1370	1370	1373
FP-6	Individual 1	UK:North East	2015	ERR3377427	PH117	1366	1370	1370	1370	1192	1210	1225	1243	1154	1154	1154	1154	1154	1351	1353	1353	1352	1363	0	4	2	1172	1180	1239	1242	1243	1243	1243	1243	1243	1243	1243	1243	1243	1243	1243	1243	1085	1092	1100	1100	1267	1266	1269
FP-6	Individual 3	UK:North East	2015	ERR3377426	PH119	1365	1369	1369	1369	1192	1212	1226	1242	1157	1157	1157	1157	1157	1350	1352	1349	1350	1361	4	0	1	1173	1180	1239	1240	1242	1242	1242	1242	1242	1242	1242	1242	1242	1242	1242	1242	1084	1092	1098	1099	1267	1266	1269
FP-6	Individual 2	UK:North East	2015	ERR3377425	PH118	1370	1374	1374	1374	1195	1214	1228	1247	1159	1159	1159	1159	1159	1354	1354	1354	1355	1366	2	1	0	1177	1185	1243	1246	1247	1247	1247	1247	1247	1247	1247	1247	1247	1247	1247	1247	1089	1097	1104	1104	1271	1270	1273
FP-7	Individual 8	UK:North East	2015	ERR3377443	PH156	1357	1361	1361	1361	1181	1204	1219	1236	883	883	883	883	883	1346	1346	1347	1346	1357	1172	1173	1177	0	3	1231	1232	1232	1233	1233	1233	1234	1233	1233	1233	1233	1233	1233	1233	1118	1123	1132	1133	1266	1264	1267
FP-7	Individual 8	UK:North East	2015	ERR3377435	PH045	1366	1370	1370	1370	1186	1210	1226	1244	887	887	887	887	887	1353	1354	1354	1355	1366	1180	1180	1185	3	0	1238	1239	1240	1241	1241	1241	1242	1241	1241	1241	1241	1241	1241	1241	1124	1131	1140	1142	1272	1272	1275
FP-7	Individual 8	UK:North East	2015	ERR3377442	PH155	1372	1376	1376	1376	113	111	117	112	1243	1243	1243	1243	1243	1363	1364	1364	1365	1376	1239	1239	1243	1231	1238	0	4	4	5	4	6	6	5	7	2	4	4	6	5	1232	1240	1248	1250	1176	1177	1178
FP-7	Individual	UK:North East	2015	ERR3377441	PH154	1374	1378	1378	1378	113	108	116	109	1245	1245	1245	1245	1245	1365	1365	1366	1366	1377	1242	1240	1246	1232	1239	4	0	0	1	0	2	2	1	3	2	0	0	2	1	1233	1240	1250	1251	1179	1178	1180
FP-7	Individual 3	UK:North East	2015	ERR3377430	PH037	1375	1379	1379	1379	113	109	116	109	1246	1246	1246	1246	1246	1365	1366	1366	1367	1378	1243	1242	1247	1232	1240	4	0	0	1	0	2	2	1	3	2	0	0	2	1	1233	1241	1250	1252	1179	1179	1181
FP-7	Individual 1	UK:North East	2015	ERR3377434	PH035	1376	1380	1380	1380	114	110	117	110	1247	1247	1247	1247	1247	1366	1367	1367	1368	1379	1243	1242	1247	1233	1241	5	1	1	0	1	3	3	0	2	3	1	1	1	0	1234	1242	1251	1253	1180	1180	1182
FP-7	Individual 2	UK:North East	2015	ERR3377432	PH036	1376	1380	1380	1380	113	109	116	109	1247	1247	1247	1247	1247	1366	1367	1367	1368	1379	1243	1242	1247	1233	1241	4	0	0	1	0	2	2	1	3	2	0	0	2	1	1234	1242	1251	1253	1180	1180	1182
FP-7	Individual 11	UK:North East	2015	ERR3377436	PH042	1376	1380	1380	1380	115	111	118	111	1247	1247	1247	1247	1247	1366	1367	1367	1368	1379	1243	1242	1247	1233	1241	6	2	2	3	2	0	4	3	5	4	2	2	4	3	1234	1242	1251	1253	1180	1180	1182
FP-7	Individual 4	UK:North East	2015	ERR3377428	PH039	1376	1380	1380	1380	115	111	118	111	1247	1247	1247	1247	1247	1366	1367	1367	1368	1379	1243	1242	1247	1234	1242	6	2	2	3	2	4	0	3	5	4	2	2	4	3	1234	1242	1251	1253	1181	1181	1183
FP-7	Individual 12	UK:North East	2015	ERR3377437	PH048	1376	1380	1380	1380	114	110	117	110	1247	1247	1247	1247	1247	1366	1367	1367	1368	1379	1243	1242	1247	1233	1241	5	1	1	0	1	3	3	0	2	3	1	1	1	0	1234	1242	1251	1253	1180	1180	1182
FP-7	Individual 9	UK:North East	2015	ERR3377438	PH046	1376	1380	1380	1380	116	112	119	112	1247	1247	1247	1247	1247	1366	1367	1367	1368	1379	1243	1242	1247	1233	1241	7	3	3	2	3	5	5	2	0	5	3	3	3	2	1234	1242	1251	1253	1180	1180	1182
FP-7	Individual 8	UK:North East	2015	ERR3377431	PH044	1376	1380	1380	1380	114	110	116	110	1247	1247	1247	1247	1247	1366	1367	1367	1368	1379	1243	1242	1247	1233	1241	2	2	2	3	2	4	4	3	5	0	2	2	4	3	1234	1242	1251	1253	1180	1180	1182
FP-7	Individual 7	UK:North East	2015	ERR3377439	PH043	1376	1380	1380	1380	113	109	116	109	1247	1247	1247	1247	1247	1366	1367	1367	1368	1379	1243	1242	1247	1233	1241	4	0	0	1	0	2	2	1	3	2	0	0	2	1	1234	1242	1251	1253	1180	1180	1182
FP-7	Individual 5	UK:North East	2015	ERR3377429	PH040	1376	1380	1380	1380	113	109	116	109	1247	1247	1247	1247	1247	1366	1367	1367	1368	1379	1243	1242	1247	1233	1241	4	0	0	1	0	2	2	1	3	2	0	0	2	1	1234	1242	1251	1253	1180	1180	1182
FP-7	Individual 6	UK:North East	2015	ERR3377433	PH041	1376	1380	1380	1380	115	111	118	111	1247	1247	1247	1247	1247	1366	1367	1367	1368	1379	1243	1242	1247	1233	1241	6	2	2	1	2	4	4	1	3	4	2	2	0	1	1234	1242	1251	1253	1180	1180	1182
FP-7	Individual 10	UK:North East	2015	ERR3377440	PH047	1376	1380	1380	1380	114	110	117	110	1247	1247	1247	1247	1247	1366	1367	1367	1368	1379	1243	1242	1247	1233	1241	5	1	1	0	1	3	3	0	2	3	1	1	1	0	1234	1242	1251	1253	1180	1180	1182
FP-8	Lamb	UK:South West	2015	ERR3377447	PH122	1351	1355	1355	1355	1183	1202	1220	1233	1128	1128	1129	1128	1128	1344	1344	1346	1344	1354	1085	1084	1089	1118	1124	1232	1233	1233	1234	1234	1234	1234	1234	1234	1234	1234	1234	1234	1234	0	8	3	6	1254	1254	1256
FP-8	Lamb	UK:South West	2015	ERR3377446	PH121	1359	1363	1363	1363	1189	1209	1228	1241	1135	1135	1136	1135	1135	1350	1350	1350	1352	1362	1092	1092	1097	1123	1131	1240	1240	1241	1242	1242	1242	1242	1242	1242	1242	1242	1242	1242	1242	8	0	5	8	1262	1263	1265
FP-8	Individual 2	UK:South West	2015	ERR3377445	PH120	1368	1372	1372	1372	1195	1215	1234	1250	1142	1142	1143	1142	1142	1359	1359	1360	1361	1371	1100	1098	1104	1132	1140	1248	1250	1250	1251	1251	1251	1251	1251	1251	1251	1251	1251	1251	1251	3	5	0	3	1271	1271	1273
FP-8	Individual 1	UK:South West	2015	ERR3377444	PH050	1369	1373	1373	1373	1196	1217	1236	1252	1145	1145	1146	1145	1145	1359	1360	1360	1362	1372	1100	1099	1104	1133	1142	1250	1251	1252	1253	1253	1253	1253	1253	1253	1253	1253	1253	1253	1253	6	8	3	0	1271	1272	1274
FP-9	Individual 2	UK:North east	2015	ERR3377450	PH124	1367	1371	1371	1371	1129	1141	1159	1176	1285	1285	1285	1285	1285	1358	1358	1359	1359	1370	1267	1267	1271	1266	1272	1176	1179	1179	1180	1180	1180	1181	1180	1180	1180	1180	1180	1180	1180	1254	1262	1271	1271	0	5	2
FP-9	Individual 1	UK:North east	2015	ERR3377451	PH123	1367	1371	1371	1371	1128	1142	1160	1176	1286	1286	1286	1286	1286	1357	1358	1357	1359	1370	1266	1266	1270	1264	1272	1177	1178	1179	1180	1180	1180	1181	1180	1180	1180	1180	1180	1180	1180	1254	1263	1271	1272	5	0	5
FP-9	Individual 3	UK:North east	2015	ERR3377448	PH055	1370	1374	1374	1374	1130	1143	1161	1178	1288	1288	1288	1288	1288	1360	1361	1360	1362	1373	1269	1269	1273	1267	1275	1178	1180	1181	1182	1182	1182	1183	1182	1182	1182	1182	1182	1182	1182	1256	1265	1273	1274	2	5	0
FP-9	Chicken curry	UK:North east	2015	ERR3377449	PH054	1370	1374	1374	1374	1130	1143	1161	1178	1289	1289	1289	1289	1289	1360	1361	1360	1362	1373	1269	1269	1273	1267	1275	1178	1180	1181	1182	1182	1182	1183	1182	1182	1182	1182	1182	1182	1182	1256	1265	1273	1274	3	6	3
FP-10	Individual 1	UK:North east	2015	ERR3377461	PH056	1372	1376	1376	1376	126	120	130	122	1244	1244	1244	1244	1244	1360	1361	1361	1362	1373	1235	1234	1239	1226	1234	125	121	122	123	122	122	124	123	124	123	122	122	124	123	1230	1238	1247	1249	1167	1167	1169
FP-10	Individual 3	UK:North east	2015	ERR3377460	PH058	1376	1380	1380	1380	125	119	129	121	1247	1247	1247	1247	1247	1364	1365	1365	1366	1377	1238	1237	1242	1230	1238	124	120	121	122	121	121	123	122	123	122	121	121	123	122	1234	1242	1251	1253	1171	1171	1173
FP-10	Individual 4	UK:North east	2015	ERR3377463	PH059	1376	1380	1380	1380	125	119	129	121	1247	1247	1247	1247	1247	1364	1365	1365	1366	1377	1238	1237	1242	1230	1238	124	120	121	122	121	121	123	122	123	122	121	121	123	122	1234	1242	1251	1253	1171	1171	1173
FP-10	Individual 12	UK:North east	2015	ERR3377462	PH068	1376	1380	1380	1380	126	120	129	122	1247	1247	1247	1247	1247	1364	1365	1365	1366	1377	1238	1237	1242	1230	1238	125	121	122	123	122	122	124	123	124	123	122	122	124	123	1234	1242	1251	1253	1172	1172	1174
FP-10	Individual 2	UK:North east	2015	ERR3377452	PH057	1376	1380	1380	1380	124	118	128	120	1247	1247	1247	1247	1247	1364	1365	1365	1366	1377	1238	1237	1242	1230	1238	123	119	120	121	120	120	122	121	122	121	120	120	122	121	1234	1242	1251	1253	1171	1171	1173
FP-10	3 birds roast	UK:North east	2015	ERR3377453	PH066	1375	1379	1379	1379	125	119	128	121	1246	1246	1246	1246	1246	1363	1364	1364	1365	1376	1237	1236	1241	1229	1237	124	120	121	122	121	121	123	122	123	122	121	121	123	122	1233	1241	1250	1252	1170	1170	1172
FP-10	Individual 8	UK:North east	2015	ERR3377454	PH063	1376	1380	1380	1380	124	118	128	120	1247	1247	1247	1247	1247	1364	1365	1365	1366	1377	1238	1237	1242	1230	1238	123	119	120	121	120	120	122	121	122	121	120	120	122	121	1234	1242	1251	1253	1171	1171	1173
FP-10	Individual 5	UK:North east	2015	ERR3377455	PH060	1376	1380	1380	1380	126	120	130	122	1247	1247	1247	1247	1247	1364	1365	1365	1366	1377	1238	1237	1242	1230	1238	125	121	122	123	122	122	124	123	124	123	122	122	124	123	1234	1242	1251	1253	1171	1171	1173
FP-10	Individual 6	UK:North east	2015	ERR3377456	PH061	1376	1380	1380	1380	124	118	128	120	1247	1247	1247	1247	1247	1364	1365	1365	1366	1377	1238	1237	1242	1230	1238	123	119	120	121	120	120	122	121	122	121	120	120	122	121	1234	1242	1251	1253	1171	1171	1173
FP-10	Individual 10	UK:North east	2015	ERR3377457	PH065	1376	1380	1380	1380	124	118	128	120	1247	1247	1247	1247	1247	1364	1365	1365	1366	1377	1238	1237	1242	1230	1238	123	119	120	121	120	120	122	121	122	121	120	120	122	121	1234	1242	1251	1253	1171	1171	1173
FP-10	Individual 7	UK:North east	2015	ERR3377458	PH062	1376	1380	1380	1380	124	118	128	120	1247	1247	1247	1247	1247	1364	1365	1365	1366	1377	1238	1237	1242	1230	1238	123	119	120	121	120	120	122	121	122	121	120	120	122	121	1234	1242	1251	1253	1171	1171	1173
FP-10	Individual 11	UK:North east	2015	ERR3377459	PH067	1376	1380	1380	1380	124	118	128	120	1247	1247	1247	1247	1247	1364	1365	1365	1366	1377	1238	1237	1242	1230	1238	123	119	120	121	120	120	122	121	122	121	120	120	122	121	1234	1242	1251	1253	1171	1171	1173
FP-11	Individual 2	UK:Newcastle	2016	ERR3377466	PH126	1333	1337	1337	1337	1019	1034	1050	1057	1244	1244	1245	1244	1244	1329	1327	1327	1325	1336	1230	1235	1236	1230	1236	1058	1059	1059	1059	1059	1059	1061	1059	1059	1059	1059	1059	1059	1059	1227	1231	1237	1236	737	734	736
FP-11	Individual 1	UK:Newcastle	2015	ERR3377465	PH125	1346	1350	1350	1350	1035	1046	1060	1069	1259	1259	1260	1259	1259	1342	1341	1342	1339	1350	1245	1246	1251	1242	1249	1066	1068	1069	1069	1069	1069	1071	1069	1069	1069	1069	1069	1069	1069	1237	1242	1249	1249	748	745	747
FP-11	Individual 3	UK:Newcastle	2016	ERR3377464	PH127	827	828	828	828	1317	1339	1352	1371	1367	1367	1367	1367	1367	814	812	811	811	818	1359	1359	1362	1347	1355	1368	1369	1370	1371	1371	1371	1371	1371	1371	1371	1371	1371	1371	1371	1343	1351	1359	1360	1359	1359	1361
FP-12	Individual 6	UK:West Midlands	2016	ERR3377472	PH132	1334	1338	1338	1338	1111	1129	1141	1151	1209	1209	1210	1209	1209	1330	1331	1331	1327	1338	1221	1221	1223	1201	1206	1150	1151	1151	1152	1152	1152	1153	1152	1152	1152	1152	1152	1152	1152	1202	1207	1213	1215	1163	1162	1165
FP-12	Cooked meat	UK:West Midlands	2016	ERR3377470	PH133	1362	1366	1366	1366	1128	1141	1159	1175	1234	1234	1235	1234	1234	1354	1353	1354	1354	1365	1246	1243	1250	1227	1232	1173	1175	1175	1176	1176	1176	1177	1176	1176	1176	1176	1176	1176	1176	1227	1233	1241	1242	1186	1185	1188
FP-12	Individual 2	UK:West Midlands	2016	ERR3377469	PH129	1364	1368	1368	1368	1131	1146	1165	1179	1237	1237	1238	1237	1237	1358	1356	1355	1355	1366	1246	1245	1250	1227	1233	1177	1179	1179	1180	1180	1180	1181	1180	1180	1180	1180	1180	1180	1180	1229	1234	1242	1243	1188	1188	1190
FP-12	Individual 1	UK:West Midlands	2016	ERR3377471	PH128	1362	1366	1366	1366	1129	1145	1162	1178	1235	1235	1236	1235	1235	1354	1354	1356	1353	1364	1247	1243	1250	1228	1233	1176	1178	1178	1179	1179	1179	1180	1179	1179	1179	1179	1179	1179	1179	1228	1231	1240	1241	1190	1189	1191
FP-12	Individual 3	UK:West Midlands	2016	ERR3377468	PH130	1370	1374	1374	1374	1135	1149	1168	1184	1242	1242	1243	1242	1242	1363	1363	1363	1361	1372	1254	1252	1256	1233	1240	1181	1184	1184	1185	1185	1185	1186	1185	1185	1185	1185	1185	1185	1185	1233	1238	1248	1249	1195	1195	1197
FP-12	Cooked turkey	UK:West Midlands	2016	ERR3377467	PH134	1373	1377	1377	1377	1134	1151	1168	1184	1246	1246	1247	1246	1246	1363	1366	1365	1364	1375	1256	1258	1259	1236	1242	1181	1184	1184	1185	1185	1185	1186	1185	1185	1185	1185	1185	1185	1185	1236	1241	1250	1252	1198	1197	1200
FP-13	Individual 1	UK:London	2016	ERR3377474	PH135	563	562	562	562	1293	1311	1324	1340	1335	1335	1335	1335	1335	858	857	855	851	861	1326	1326	1332	1319	1326	1335	1337	1337	1338	1338	1338	1338	1338	1338	1338	1338	1338	1338	1338	1316	1323	1328	1328	1329	1328	1331
FP-13	Individual 2	UK:London	2016	ERR3377473	PH136	570	569	569	569	1304	1325	1344	1358	1353	1353	1353	1353	1353	862	864	862	857	867	1346	1346	1348	1336	1344	1354	1354	1355	1356	1356	1356	1356	1356	1356	1356	1356	1356	1356	1356	1332	1341	1345	1346	1346	1347	1349
FP-14	Individual 2	UK:North West	2017	ERR3377477	PH080	874	877	877	877	1313	1335	1354	1374	1378	1378	1378	1378	1378	813	812	813	812	820	1365	1365	1370	1354	1363	1370	1372	1373	1374	1374	1374	1375	1374	1374	1374	1374	1374	1374	1374	1357	1364	1373	1374	1372	1372	1375
FP-14	Individual 1	UK:North West	2017	ERR3377476	PH078	875	878	878	878	1314	1336	1355	1375	1379	1379	1379	1379	1379	816	815	816	815	823	1366	1366	1371	1356	1365	1371	1373	1374	1375	1375	1375	1376	1375	1375	1375	1375	1375	1375	1375	1358	1365	1374	1375	1373	1373	1376
FP-14	Individual 3	UK:North West	2017	ERR3377475	PH081	874	877	877	877	1314	1336	1355	1375	1379	1379	1379	1379	1379	814	813	814	813	821	1366	1366	1371	1355	1364	1371	1373	1374	1375	1375	1375	1376	1375	1375	1375	1375	1375	1375	1375	1358	1365	1374	1375	1373	1373	1376
[truncated: 27 more columns]

## Sheet: Table S1f
Table S1f: Pairwise cgMLST allelic differences between the genomes of 32 C. perfringens strains from outbreaks in the care homes in the UK
								Outbreaks
								1	2	3	5	6	7	8	9	10	11	PH015	PH033	PH051	PH017	PH083	PH084	PH085	PH082	PH021	PH020	PH100	PH072	PH102	PH140	PH139	PH138	PH097	PH096	PH103	PH101	PH052	PH053	PH018	PH019	PH016	PH077	PH075	PH073	PH076	PH074	PH031	PH030
PH015	ERR3377371	Human	Individual	UK:North east	2013	CH-1	I											0	61	1366	1373	1359	1360	1363	1363	1363	1362	1356	1360	1341	1346	1360	1357	1329	1347	1337	1360	1359	1360	1359	1360	1359	1361	1361	1361	1360	1359	1360	1360
PH033	ERR3377388	Human	Individual 2	UK:North east	2014	CH-7	I											61	0	1365	1373	1355	1356	1359	1359	1363	1362	1357	1361	1342	1347	1361	1358	1330	1348	1338	1361	1360	1361	1360	1361	1360	1362	1362	1362	1361	1360	1361	1361
PH051	ERR3377389	Human	Individual 1	UK:North east	2015	CH-8	II											1366	1365	0	995	1176	1178	1181	1181	1170	1168	1190	1190	1185	1177	1191	1188	1172	1181	1176	1192	1192	1192	1191	1192	1191	1191	1191	1191	1191	1190	1191	1192
PH017	ERR3377374	Human	Individual 2	UK:North east	2014	CH-2	II											1373	1373	995	0	1185	1187	1190	1190	1151	1151	1165	1166	1158	1155	1166	1163	1146	1158	1153	1168	1165	1166	1165	1166	1165	1168	1168	1168	1167	1166	1166	1167
PH083	ERR3377402	Human	Individual 2	UK:North east	2017	CH-11	III											1359	1355	1176	1185	0	12	11	13	1165	1164	1178	1178	1168	1170	1181	1178	1153	1170	1162	1181	1178	1177	1178	1178	1177	1179	1179	1179	1178	1177	1178	1178
PH084	ERR3377403	Human	Individual 3	UK:North east	2017	CH-11	III											1360	1356	1178	1187	12	0	1	3	1163	1162	1177	1177	1168	1170	1181	1178	1152	1169	1161	1180	1177	1176	1177	1177	1176	1178	1178	1178	1177	1176	1177	1177
PH085	ERR3377404	Human	Individual 4	UK:North east	2017	CH-11	III											1363	1359	1181	1190	11	1	0	2	1166	1165	1180	1180	1171	1173	1184	1181	1155	1172	1164	1183	1180	1179	1180	1180	1179	1181	1181	1181	1180	1179	1180	1180
PH082	ERR3377401	Human	Individual 1	UK:North east	2017	CH-11	III											1363	1359	1181	1190	13	3	2	0	1166	1165	1180	1180	1171	1173	1184	1181	1155	1172	1164	1183	1180	1179	1180	1180	1179	1181	1181	1181	1180	1179	1180	1180
PH021	ERR3377378	Human	Individual 2	UK:North east	2014	CH-3	IVa											1363	1363	1170	1151	1165	1163	1166	1166	0	14	464	504	478	432	435	437	444	436	439	435	433	433	432	433	433	433	432	433	433	432	430	431
PH020	ERR3377377	Human	Individual 1	UK:North east	2014	CH-3	IVa											1362	1362	1168	1151	1164	1162	1165	1165	14	0	467	507	481	434	437	439	446	438	441	437	436	436	435	436	436	435	434	435	435	434	432	433
PH100	ERR3377381	Human	Individual 1	UK:North east	2014	CH-5	IVb											1356	1357	1190	1165	1178	1177	1180	1180	464	467	0	120	235	165	166	166	175	158	164	155	154	152	155	154	156	154	153	155	153	154	150	152
PH072	ERR3377392	Human	Individual 2	UK:North east	2016	CH-9	IVb											1360	1361	1190	1166	1178	1177	1180	1180	504	507	120	0	256	206	209	209	218	201	208	200	200	198	198	197	198	199	198	200	197	198	195	197
PH102	ERR3377383	Human	Individual 1	UK:North east	2014	CH-6	IVd											1341	1342	1185	1158	1168	1168	1171	1171	478	481	235	256	0	164	167	166	173	159	159	156	154	153	153	152	153	151	150	152	152	151	149	152
PH140	ERR3377400	Human	Individual 3	UK:Wales	2016	CH-10	IV											1346	1347	1177	1155	1170	1170	1173	1173	432	434	165	206	164	0	5	6	89	72	77	69	68	67	67	66	67	68	67	69	66	66	63	66
PH139	ERR3377399	Human	Individual 2	UK:Wales	2016	CH-10	IV											1360	1361	1191	1166	1181	1181	1184	1184	435	437	166	209	167	5	0	5	88	71	76	68	67	66	66	65	67	67	66	68	66	66	62	65
PH138	ERR3377398	Human	Individual 1	UK:Wales	2016	CH-10	IV											1357	1358	1188	1163	1178	1178	1181	1181	437	439	166	209	166	6	5	0	89	72	75	69	68	67	67	66	68	68	67	69	67	67	63	66
PH097	ERR3377379	Human	Individual 3	UK:North east	2014	CH-3	IVc											1329	1330	1172	1146	1153	1152	1155	1155	444	446	175	218	173	89	88	89	0	47	56	44	42	41	41	40	42	43	42	44	41	41	37	40
PH096	ERR3377372	Human	Individual 1	UK:North east	2013	CH-1	IVc											1347	1348	1181	1158	1170	1169	1172	1172	436	438	158	201	159	72	71	72	47	0	27	23	21	20	20	19	21	22	21	23	20	20	16	18
PH103	ERR3377384	Human	Individual 2	UK:North east	2014	CH-6	IVc											1337	1338	1176	1153	1162	1161	1164	1164	439	441	164	208	159	77	76	75	56	27	0	32	30	29	29	28	30	31	30	32	29	29	25	27
PH101	ERR3377382	Human	Individual 2	UK:North east	2014	CH-5	IVc											1360	1361	1192	1168	1181	1180	1183	1183	435	437	155	200	156	69	68	69	44	23	32	0	15	14	13	13	15	16	15	17	14	14	10	13
PH052	ERR3377390	Human	Individual 2	UK:North east	2015	CH-8	IVc											1359	1360	1192	1165	1178	1177	1180	1180	433	436	154	200	154	68	67	68	42	21	30	15	0	3	9	8	10	13	12	14	11	11	7	10
PH053	ERR3377391	Human	Individual 3	UK:North east	2015	CH-8	IVc											1360	1361	1192	1166	1177	1176	1179	1179	433	436	152	198	153	67	66	67	41	20	29	14	3	0	8	7	9	12	11	13	10	10	6	9
PH018	ERR3377375	Human	Individual 2	UK:North east	2014	CH-2	IVc											1359	1360	1191	1165	1178	1177	1180	1180	432	435	155	198	153	67	66	67	41	20	29	13	9	8	0	1	3	12	11	13	10	10	6	9
PH019	ERR3377376	Human	Individual 3	UK:North east	2014	CH-2	IVc											1360	1361	1192	1166	1178	1177	1180	1180	433	436	154	197	152	66	65	66	40	19	28	13	8	7	1	0	2	11	10	12	9	9	5	8
PH016	ERR3377373	Human	Individual 1	UK:North east	2014	CH-2	IVc											1359	1360	1191	1165	1177	1176	1179	1179	433	436	156	198	153	67	67	68	42	21	30	15	10	9	3	2	0	13	12	14	11	11	7	10
PH077	ERR3377397	Human	Individual 7	UK:North east	2016	CH-9	IVc											1361	1362	1191	1168	1179	1178	1181	1181	433	435	154	199	151	68	67	68	43	22	31	16	13	12	12	11	13	0	1	3	11	11	8	11
PH075	ERR3377395	Human	Individual 5	UK:North east	2016	CH-9	IVc											1361	1362	1191	1168	1179	1178	1181	1181	432	434	153	198	150	67	66	67	42	21	30	15	12	11	11	10	12	1	0	2	10	10	7	10
PH073	ERR3377393	Human	Individual 3	UK:North east	2016	CH-9	IVc											1361	1362	1191	1168	1179	1178	1181	1181	433	435	155	200	152	69	68	69	44	23	32	17	14	13	13	12	14	3	2	0	12	12	9	12
PH076	ERR3377396	Human	Individual 6	UK:North east	2016	CH-9	IVc											1360	1361	1191	1167	1178	1177	1180	1180	433	435	153	197	152	66	66	67	41	20	29	14	11	10	10	9	11	11	10	12	0	4	6	9
PH074	ERR3377394	Human	Individual 4	UK:North east	2016	CH-9	IVc											1359	1360	1190	1166	1177	1176	1179	1179	432	434	154	198	151	66	66	67	41	20	29	14	11	10	10	9	11	11	10	12	4	0	6	9
PH031	ERR3377386	Human	Individual 1	UK:North east	2014	CH-7	IVc											1360	1361	1191	1166	1178	1177	1180	1180	430	432	150	195	149	63	62	63	37	16	25	10	7	6	6	5	7	8	7	9	6	6	0	3
PH030	ERR3377385	Human	Individual 1	UK:North east	2014	CH-7	IVc											1360	1361	1192	1167	1178	1177	1180	1180	431	433	152	197	152	66	65	66	40	18	27	13	10	9	9	8	10	11	10	12	9	9	3	0
